# Supplementary material for: Maize Resistance to Stem Borers Can Be Modulated by Systemic Maize Responses to Long-Term Stem Tunneling
Source: Front Plant Sci. 2021 Mar 11;11:627468. doi: 10.3389/fpls.2020.627468 (PMC7991579; doi:10.3389/fpls.2020.627468)
Supplement: Supplementary file 1 [file Table_1.xlsx]

## Sheet: Table S1
Table S1. Areas for ions (retention time/mass) detected in each inbred-treatment combination. Inbreds EP42 and PB130 are considered susceptible and resistant, respectively, to attack by Sesamia nonagrioides. Treatments applied were: No treatment (Control), 9-day feeding by Sesamia nonagrioides larvae (D9) and 2-day feeding by Sesamia nonagrioides larvae (D2)
Inbred	EP42	EP42	EP42	PB130	PB130	PB130
Treatment	Control	D2	D9	Control	D2	D9
733.69s/130.04198	7610.8	7815.2	7430.8	5724.4	6361.6	6478.4
1048.16s/105.07905	9343.2	10479.6	7506.4	1959.2	3897.2	3805.6
1444.91s/281.27147	12837.2	13832.4	10748	4566.4	5268.4	6625.2
502.7s/124.01552	7468	7428.4	6855.2	3738.4	4524.8	4461.2
421.88s/138.03264	8869.2	8456.8	7380.4	1094.4	1594.8	4430.8
1339.62s/594.21001	20677.2	20334	19764.4	12106.4	12666.4	14513.6
972.15s/156.85292	5239.6	5201.2	4864.8	3147.2	4010.8	3665.6
914.5s/156.8523	5148	5159.2	5064	3250.8	4169.6	4329.6
1387.37s/594.2104	17380	18127.2	17031.6	11045.6	11156	12438.4
1409.51s/1472.4843	4754.8	5350.8	4933.2	2531.2	3302.8	3088
1314.05s/110.03703	11402.4	12011.6	9438.8	1868.8	4022	2838.4
1429.03s/1100.3658	11536.8	12329.2	12277.2	6036	7651.6	7656.4
1387.75s/146.03611	68375.6	65966.8	59796.8	0	0	14610.8
942.96s/156.85125	5137.6	5076	4494.8	3414	3393.6	3856.8
1299.99s/806.27681	3869.6	3632.4	3162	358.8	984	722
48.96s/500.13235	20009.2	22936.8	18863.2	8461.2	10160	9808.8
1357.73s/156.94264	6473.2	6309.6	5500	4083.6	4140.8	4587.6
779.33s/164.02496	11610.8	11716	8017.2	1359.2	4105.2	2674.8
781.11s/105.07826	12698.8	11301.2	10792.4	4226.4	5214.8	5436
1523.17s/140.10616	115903	101497	104258	0	19530.4	19826.4
1438.27s/430.25559	4355.2	4697.2	4137.2	1761.6	2192.8	1966
700.4s/388.13655	45341.6	47846.4	42790.8	31608	31068	33606.4
1068.79s/170.1306	5602.4	7401.6	5031.6	418.4	1961.2	1230.8
935.31s/566.19911	8962.8	8723.2	6353.6	2584.8	3025.6	3360
1506.94s/285.3032	6218.4	6358.8	4554.8	1651.2	1950.4	2058.4
1327.39s/728.24483	9082.8	9290.8	8958	6472.8	7808	7167.6
47.52s/97.96922	10760.4	12801.2	10013.2	5824.4	5844.4	7283.2
953.76s/164.02663	22930.8	24136.8	15153.6	4448.4	6821.6	6767.2
1523.08s/120.09396	8002	8571.2	6262	2856.8	3876	3266
317.01s/124.01554	10092	12690	8527.6	1846	1492.8	3362
795.84s/164.02669	18372.4	19533.2	18381.2	5959.6	6777.2	7258.4
1280.62s/208.07322	14410.8	17289.2	12495.6	6424.8	8124.8	7570.8
855.74s/162.06454	7355.6	6481.6	6096.8	1148.8	1867.6	1674.4
1418.25s/294.21897	30169.6	29921.6	24685.6	6860.8	8269.2	7548.8
1377.47s/361.28235	8930.8	7834.4	8105.6	1675.6	1840.8	3176.4
513.03s/117.05789	61287.2	64854.8	45444.8	25022.8	36658	32772.4
1153.76s/744.26214	5950.4	6362	3843.6	306	394.4	744
510.93s/408.17921	16865.2	18553.2	11638	4223.6	9096.4	7560.8
767.74s/535.15361	10476.8	10053.6	7758.4	1240.8	1156	1761.6
123.61s/336.06954	18886.4	20245.2	17825.6	12295.2	13035.2	12434.8
794.46s/330.41549	4420.8	4109.2	3473.6	758.8	900.8	918.8
512.79s/145.05163	248770	272754	190130	100120	155527	132994
330.65s/109.05251	23686.8	25362.8	22590	2811.6	4066.4	3882.8
512.78s/142.06489	13602.8	14034.8	9961.6	4740.4	8741.6	7576
76.62s/105.07855	7814.4	7672	5765.6	3748.4	4557.2	5514
800.51s/282.07381	5457.6	4924.4	4020	1397.2	1111.2	2076.4
707.9s/162.03331	7214	8574	6138.4	2695.6	3508.8	2999.2
326.48s/518.13221	10833.6	10954	8112.4	488	387.6	732
1090.06s/146.03503	16403.6	15390	14076.8	7094.4	7856.8	7424
1522.64s/296.53529	4894.8	5526.8	3899.2	1581.2	2539.6	1843.6
775.01s/380.0721	4557.6	4630.8	3376	830.4	721.6	972
752.36s/146.03623	13846.4	14167.6	11343.2	5878.4	5526.8	6219.2
1197.93s/163.06432	7270.4	8146.8	4550.4	390	234.8	1106
45.25s/120.0111	8625.6	11020.4	9300.4	4719.2	5604.8	5936
443.75s/300.08464	6817.6	8572	7512	1473.6	1409.2	2583.6
990.79s/596.20991	14871.6	15176.4	11914.8	1537.2	1412.4	1711.2
160.69s/151.05124	40624.4	48824.8	37916.8	13060.4	15460	13867.6
894.46s/598.22566	3630	3774.4	3716.4	0	260.4	336.4
716.22s/121.05176	6485.2	6131.2	5279.6	631.2	723.2	786.4
243.64s/518.13249	18454.8	17579.2	13068.4	606	739.2	915.6
1025.35s/162.0317	8318	9327.6	6657.6	0	0	0
781.42s/195.05336	994316	991240	728936	146428	139770	159215
1399.53s/132.05859	6330.8	6316.8	6036	4865.2	5604	5168.8
1037.53s/1136.62828	16437.2	14352.8	13365.2	3257.2	4742.8	3933.6
1022.54s/486.17286	7224.8	8366.4	5583.2	280.4	207.6	329.6
537.27s/272.08964	8606	9083.2	7536	920.4	803.2	1014.4
834.08s/492.27298	26415.6	28192	18017.6	552.8	838.8	666.8
512.74s/131.07374	41858.8	44517.6	30890.8	17530.4	25832.4	22542
647.31s/356.11033	16152.4	17839.2	11519.6	1552.8	1686.8	1655.2
1291.47s/430.16272	8920	8739.2	8487.2	2271.2	3682.4	2592.4
1776.76s/836.5271	7442	8464.4	5655.6	2290.8	2018.8	2722
798.2s/313.98859	4824.8	4788.8	3682.8	1548.8	1363.2	1678.4
553.14s/195.05365	26692.8	25906.4	18786.4	4119.2	4087.2	4497.2
39.3s/117.07815	6025.2	5646.8	5527.6	3570.8	3336	4160.8
430.65s/137.08306	12026.8	12100	10329.6	863.2	799.6	986
795.65s/458.00484	12192.4	12564.4	8925.2	1276.8	1026	1302
772.68s/314.10025	29213.2	27539.6	23710	4935.6	3868.4	5779.6
796.07s/171.05424	3.13236e+06	3.28698e+06	2.28801e+06	192472	150332	174738
1669.66s/728.45777	12070.4	12474	10723.6	1822.8	919.2	2351.2
918.37s/116.02589	17957.6	18485.6	13052.8	747.2	589.6	598.8
795.67s/193.18915	10604.8	11330.4	6828.4	110.8	0	284.8
991.56s/370.14049	4864.8	5266	3346	340	291.6	373.6
512.68s/116.05078	8996	9200	6543.2	3842.4	5256.8	4613.2
918.06s/162.03249	149004	144273	101773	0	0	0
948.76s/493.19453	11274	14377.2	7921.6	1928.4	2080	3462.8
743.85s/729.21161	6304	7216.4	4438.8	16	34.8	0
953.74s/183.05347	1.63857e+06	1.79642e+06	1.19555e+06	72962.4	54157.2	56982
716.4s/137.04731	86493.2	84175.6	65636.8	5625.2	5133.6	5170.4
330.91s/110.03647	14123.2	14338	13245.2	2021.2	2166.8	2348.4
798.5s/356.11096	28505.6	34272.8	22921.6	1855.6	1560.8	1817.6
779.29s/109.05255	236010	238250	190240	14043.6	11475.2	11938.4
467.77s/181.07333	47440.4	42856.4	43162.4	26284.4	27533.2	28538
695.5s/139.06322	8916	9309.6	6202	568.8	546	512.8
99.68s/103.0605	5254	5026.4	5503.6	643.2	560.8	2200.8
562.91s/130.04243	6629.6	7081.6	6727.2	2772.4	2761.6	3008.4
158.96s/143.0574	57552	65006.4	49226.4	14930.8	12996.4	14810
795.47s/484.01025	38502.8	37752.8	28403.6	1323.6	864.8	971.6
1801.89s/427.36263	5948.8	5598	4282.4	1520.4	1252	1757.6
211.51s/310.12652	5874	5758	5194	111.2	249.2	172
728.18s/176.04733	296728	354879	206651	6822.4	8356.4	10473.6
1293.86s/190.06328	10955.2	10730.4	7699.6	4080.4	4448.8	4552.4
657.67s/135.03166	8764.8	9613.6	8064.8	0	0	0
949.68s/568.21485	3861.2	4154.4	3784.8	687.2	882.4	723.6
837.75s/489.12769	4816	5540.4	4127.2	135.2	0	65.2
644.08s/485.14643	6482.4	6162.8	4931.6	337.2	288.8	291.2
794.77s/426.05581	4832.8	4971.2	3854.8	905.6	692.8	868.8
916.6s/135.0444	14764.8	13835.6	11218	508	460	423.6
985.96s/146.03613	16484.8	16546.4	13097.6	4523.2	4662.8	4192.8
513.2s/114.04528	7703.2	7710.4	5840	3668	4764	4099.2
695.63s/167.05797	17379.6	20779.6	13312.4	991.2	933.6	751.6
715.42s/109.05446	45372.4	44146.8	35848	5238.4	4811.2	4581.6
780.36s/121.05238	35508	35270.8	31395.2	4442.8	4140	4442.4
1000.82s/566.19902	41615.6	42220	34212.8	8906	7987.2	8176.8
747.21s/436.09709	9139.2	9250.8	9387.6	3253.2	2698	4704
1292.8s/192.07919	7304	7258	5211.2	3507.2	4038.4	4256.8
1025.69s/516.12683	5050.8	4978.8	4136.4	89.2	74.8	0
1854.09s/105.07911	41111.2	31118	30769.6	6166	7057.2	12637.6
656.35s/343.09135	51046	54145.2	46648	984.8	684.8	640
761.07s/356.1098	30326.4	37497.6	23825.2	1606	1216.8	1346.4
779.26s/137.04743	380440	390127	300587	17010.4	13056.8	5321.6
794.91s/165.13823	4326.4	5302.4	4101.6	989.6	879.6	1018
460.87s/137.0472	17956.8	19075.6	16934.4	1357.6	1452	1310
88.94s/270.09518	6192	6205.6	5588.8	0	0	0
686.44s/356.1101	34218.4	38309.6	23532.8	1598	1611.6	896.4
656.18s/389.09562	26085.2	28502	24558	706	518.4	492.8
781.69s/134.02506	13974.8	13218.4	12422.4	2375.2	2437.6	2486
89.5s/231.1111	6465.2	6262.4	3028	0	0	1080
1822.35s/115.13532	8256.8	9242.8	9046.8	3337.6	3841.6	3794.8
850.56s/614.21892	32274.8	31947.6	22056.8	4827.6	4063.6	4600
504.56s/326.10373	18309.2	16025.6	15200.8	2622	2392.8	3206
669.26s/119.03756	23016.8	21897.6	18167.6	3991.6	5234.4	3323.6
1376.08s/315.2768	52071.6	40038	32876.4	7181.2	7239.2	16294.4
66.15s/518.13217	11438.8	10208	8304.4	501.2	512.8	416.4
944.8s/608.17357	19334.4	17291.2	14480	711.6	716.4	564
916.52s/194.05736	568844	506260	411362	12394	9651.6	8460.4
977.53s/135.03197	10333.6	9372.4	7536.8	734.8	835.6	562
1727.5s/135.87202	15444	17908	16717.2	4221.6	3200.8	9970.4
1116.38s/718.24657	5602	5699.2	3806.4	1761.2	1606.8	2005.2
88.06s/296.07572	5010.8	4895.6	5244	3062	3376.8	3456.4
794.15s/308.14703	32622.4	28202.8	23331.6	0	0	0
942.52s/598.22483	4904.8	5092.4	4693.6	0	0	0
779.49s/242.09061	9092.4	9448.4	5336.4	299.2	327.6	341.2
575.12s/139.063	18950	19963.6	15584.4	1257.6	746.4	421.6
467.49s/225.06337	35205.6	31749.6	32299.6	20206	20632.8	21673.2
1001.55s/136.0528	26259.6	26412	20267.2	9174	8157.6	8886
1789.72s/558.40929	5962	6115.2	4688	1034.4	740.4	852.4
834.57s/128.13162	3655.6	3844.4	3239.2	108	0	0
916.61s/134.03428	5124	4436.4	3882.8	0	0	0
781.47s/149.04612	369848	360049	345241	56209.2	53342.8	59156
550.91s/311.10063	6246.4	6618.4	5618.4	1858.8	1754	1642.4
317.45s/233.03077	5800	6550.4	4442.8	867.6	741.6	633.6
728.23s/116.02585	10176	11480.4	10646	400	460.4	594.8
1313.91s/180.11496	32513.2	38421.6	18876.8	2858.8	9252.8	6162
915.49s/262.04513	4566	3929.2	3399.6	123.6	94.4	117.6
158.55s/143.05812	17727.2	21444.4	17422	5561.2	4932.8	5526
977.33s/163.02666	7335.2	5957.2	4798.4	453.2	635.6	656.8
779.21s/165.04269	648172	675087	395521	36729.6	28530.4	30574
747.12s/165.04252	39106	34444.4	34854	11350.8	9729.2	13959.2
779.1s/472.10871	14639.2	14801.6	8775.6	230.4	0	0
1680.81s/525.42374	28550	27499.2	21506	9409.2	9018.8	8921.6
1822.87s/154.1455	46725.6	39522.8	34332.4	0	0	0
750.49s/293.09016	8058	7598	6233.6	1052	879.2	799.6
330.99s/137.04698	44901.2	47147.2	42473.6	3316.4	2410.4	2543.6
475.07s/432.12639	12779.2	11322	9478.4	2016.8	1490.8	2060
1492.79s/345.32342	10098	8468.4	6940.8	1529.2	1411.6	1804
39.05s/105.07978	12132.4	11586	10997.2	8147.2	7458.4	9051.2
1193.92s/506.23633	4780.4	6273.2	4602.8	795.2	1152.8	700.4
794.86s/121.0165	5593.6	5386.8	5563.6	497.2	750.4	681.2
715.59s/193.03853	14081.2	17402	10021.2	1248.4	1037.2	1105.6
727.68s/88.03089	4183.6	4474	4198.8	0	0	0
1160.49s/347.10013	4869.2	4558.8	4525.6	620	660	673.2
469.62s/225.06432	67718.8	65785.2	44916.4	27354	29989.6	33734.4
795.82s/183.05335	4.49147e+06	3.86075e+06	3.31355e+06	291006	221462	268770
446.17s/138.03137	7730.8	7856	8332	1416	1689.6	1992.4
916.51s/179.03428	31283.2	26697.6	22662.8	770	593.2	480.4
777.6s/165.04251	26114.4	26234	23077.6	3704	2905.6	2811.2
711.98s/368.11052	5917.6	5582.4	3621.6	224.4	156	98.8
779.42s/225.06429	165983	179541	95512.4	3643.2	2870.8	3098.8
1001.12s/520.19472	6559.6	6718	5873.2	1697.2	1526.4	1450.8
747.17s/373.10081	548360	467543	486442	144649	119590	196171
796.39s/121.05281	104237	106649	101428	8378.8	6652.4	7789.2
795.89s/122.04104	156082	158944	151738	11693.2	9176.8	10937.6
562.31s/162.06429	4905.2	4784	4669.6	2537.6	2290	2623.6
952.22s/768.1545	5661.2	5536	4181.6	1267.2	1030.4	1071.2
1497.23s/183.06634	11044.4	9586	7847.2	2042	1769.6	2054.8
1002.2s/174.0674	6468	6799.6	5078.8	2596.8	2177.6	2530
742.91s/386.12105	23544	29698.4	23124	6117.2	4852.8	5996.8
49.09s/159.97522	219288	278566	203932	91457.6	92164.4	92982.8
1586.18s/164.11946	7184	7048	5985.6	3341.6	4290	3249.2
794.51s/655.12378	7822.8	7587.6	7534.8	880	676.8	995.2
58.05s/284.0861	12634	13317.2	11596	2974	4974	2466.4
696.83s/139.06203	19500.4	25534.8	14719.6	1517.6	1246.4	1270.4
430.61s/120.05693	9437.2	8512.8	7975.6	935.2	728.4	826
728.03s/144.02131	58392.4	68728	62391.2	0	0	0
779.16s/193.03761	93067.2	95932.8	52564.4	3426.8	2734	2931.6
217.46s/139.06236	9958	9234	7008	1453.2	518.8	1454.8
1072.29s/404.14688	11876	11402.8	7903.6	1397.2	1235.6	950.4
49.58s/233.9534	42637.2	55515.6	38454.4	17116	18061.2	18259.2
973.86s/157.23479	3966.8	4100.8	3565.6	2117.2	3004.4	3540
428.83s/266.12665	18511.2	15571.6	14636	937.2	1014	895.6
1001.98s/340.13047	12524.8	12319.2	8109.2	2946	2652.4	2976.4
916.63s/150.0678	10998	9014.8	7321.6	159.2	116.8	133.2
633.87s/143.07301	120138	107537	65328.8	22476.4	41440.4	38505.6
747.13s/419.10619	420889	352889	370798	110469	92621.2	151164
671.49s/386.12094	9724.8	8002	6375.2	381.6	412.8	371.6
921.68s/404.16814	5394	6298.4	3046	0	0	59.2
648.89s/342.09613	43153.2	51582.8	27382.4	5712	4647.2	7026.8
607.85s/342.09515	32847.2	41288.4	20982.4	2074.4	1810.8	2782.4
716.03s/242.0902	5656	5332.8	2989.2	0	107.2	0
716.19s/165.04275	160915	157110	96880	15225.2	12811.2	12256.8
707.93s/354.05875	35700.4	38708.8	36726	5611.6	4574.4	5637.2
1148.24s/396.21756	40353.2	35084.4	31201.2	7278.4	6841.6	6677.2
657.3s/365.07146	3841.6	4542.8	2642.8	233.6	0	94.4
1489.79s/495.33231	899174	814208	677976	395440	427752	398806
1857.19s/149.10466	193108	140969	144882	34042.4	36576.4	67479.2
899.44s/416.13215	8923.2	10761.2	9986.4	2086.4	2296.8	2294.8
940.48s/463.11116	7359.6	9478.8	8094.4	1392.8	1149.6	1582
461.2s/109.05227	14309.2	15008	13720.4	3781.6	2919.2	3491.6
1735.2s/544.39369	5522.4	5595.6	4548.8	1174.4	782	905.2
795.78s/165.14143	17840	15629.6	11796.4	545.6	0	0
543.93s/373.10128	4562.4	4779.6	5028.8	288.4	582.8	505.2
900.4s/190.06359	9885.2	13104.8	7723.6	3147.6	3514.8	3960.8
740.03s/535.15375	17871.6	15527.2	16226.4	8798.8	8966.8	9724
952.68s/165.04251	329540	317920	308824	26738.8	20551.2	21546.4
952.58s/150.01894	116801	112525	108956	8942.4	6285.6	7012.4
735.91s/121.05215	9888	7707.2	7152.8	2209.6	2042	3020.8
747.06s/150.019	35307.2	29961.6	32167.2	8484.8	7457.2	11274
1583.64s/731.43516	5040	4457.2	3406.4	1061.2	730.4	1136.8
657.9s/181.03798	51152	47775.6	27536.4	1196	1205.2	1029.2
976.93s/181.03745	10927.2	9764.4	8536.8	980	631.6	596.4
1797.57s/448.37487	17742.4	18218	14342.4	3576.8	2401.2	2538.4
1739.8s/478.38493	11737.6	11736.4	9581.2	2306	1663.6	1627.6
984.48s/294.074	17348.4	15874.4	13244.4	3142.8	3092.8	2319.6
953.17s/262.94102	6714.8	5615.6	5104.4	595.6	458.8	542.8
795.04s/330.12822	7017.6	6556.8	3650	0	0	0
819.13s/582.15914	8363.6	6969.2	6534.8	2661.2	1978	3701.6
1793.58s/514.38378	10612.8	10701.6	8798.4	2114.8	1502.8	1484.4
49.07s/215.94328	144388	188972	132582	58957.6	60614	61138.8
798.87s/356.10998	10997.2	13628	7115.2	1064	850.4	1109.6
1072.32s/450.15174	7213.6	6336.8	4649.2	765.6	743.6	567.6
795.95s/133.01675	2195.6	2637.2	1825.6	1000.4	808	1133.6
1464.94s/94.07653	7920.4	6733.2	7134.8	2776	3360.8	3054.4
751.54s/154.06278	20236.4	21670	18472.8	11578	13325.2	10877.2
741.18s/324.10492	7069.6	6704	4888.4	3356.8	3457.6	4310.4
1177.08s/606.10429	10861.2	11160.4	6171.2	1088	1022.8	1030.4
781.6s/515.15817	6360	5018.4	4850	516.8	553.2	636
1375.53s/788.26678	3438.8	4440.8	3767.6	2265.6	2650.8	2796
794.98s/122.02441	7620.4	7288.4	7827.2	645.6	756	920.4
524.12s/311.1005	10055.6	11258.4	9746	3101.2	2844.4	2584.8
725.95s/161.02402	4964	5988.4	5610.8	69.2	198.8	84.8
1126.28s/208.07138	4801.6	4214.4	3107.6	412.4	636.4	217.6
674.89s/338.15771	12522	11432.4	10267.2	2786.8	3200	2177.2
1813.36s/510.35263	5501.6	4674.4	4680.8	1343.2	1459.6	1357.6
592.56s/198.05258	13714.8	19182.8	11994.4	4045.2	2662.4	6758.4
1626.36s/765.51072	9810.8	9396.4	6261.2	1620.8	1215.6	1341.6
1088.91s/308.08955	12360.8	11204.8	11022.4	4980	5172	4800.4
726.35s/356.11082	367228	406965	406372	8823.2	12728.8	13915.2
59.94s/259.04786	6837.6	6492.8	3736	812.8	2107.6	1152.8
411.7s/156.94422	4245.2	5140.8	4720	2616.8	3702	3504
58.67s/87.068	10366	8566	7764.8	3747.2	3775.2	4119.6
707.82s/190.01138	6919.6	7135.2	7161.2	1388.4	1234	1406.4
1414.93s/317.29205	369904	300025	238442	72320.8	66687.6	85512.8
779.84s/167.05777	14373.2	13443.2	13699.2	1963.2	1938.8	1792.8
1612.17s/106.07776	5902.8	4898.8	5020.8	0	0	0
818.03s/310.10875	10278.4	8439.6	8186.4	1266	1472.4	1168.4
685.32s/211.04998	18287.6	14535.2	10448.4	2242.8	1980.4	3528.8
99.56s/89.04777	13423.2	13269.2	8263.2	4465.2	5476.4	5366.8
794.77s/165.04227	2.04727e+06	1.98178e+06	2001750	282108	229748	258158
680.15s/135.03182	67827.2	91400.4	78067.2	835.6	987.2	484.8
330.3s/138.03123	47671.6	42562.8	46282.4	1949.6	2851.2	2919.2
147.16s/139.06277	8636	12011.6	7534.8	2436.4	2477.2	2639.2
556.38s/156.94388	5495.6	5588	4272	2678.8	3418.4	4537.6
1824.66s/165.11082	15278.4	14056.4	13896.4	4290	4598	11221.6
525.38s/149.04519	17928	20012.4	15462	4630.4	3942.8	3128
1094.63s/150.06816	7417.6	7268.4	4803.6	1241.6	1048.4	861.6
981.72s/225.06294	7534	7075.2	4034.8	363.2	117.6	276.8
536.66s/144.04115	15578.8	17315.6	17124.4	3408.4	6560.8	3576.4
794.82s/211.04817	483342	473492	481166	42688.4	32120.4	35956.8
553.14s/131.03721	7684	9033.2	6833.2	2152.8	1845.6	1558.4
1012.38s/132.09251	12982.4	13037.2	9183.2	5164.4	5298.8	4941.6
622.65s/294.13149	12822.8	10042.8	9960.8	149.6	189.2	153.6
603.64s/294.13124	26842.4	23212	23447.6	562.4	280	0
330.52s/211.05048	9126.8	12667.2	9767.2	334.8	0	0
87.02s/297.14266	6013.6	6674.8	6199.2	3326	3191.6	3199.6
330.49s/165.04276	47143.2	47735.2	38550.4	11554.4	9308.8	7786
1601.28s/183.06646	7716	6742	4112.8	593.6	386.8	725.6
1093.85s/450.15181	7573.6	6437.2	5248.4	1541.2	1377.2	1380.8
976.07s/164.02587	12158.8	11532.4	7289.2	4004.4	4894.8	7028
336.53s/310.07204	5192	4024.4	3973.6	0	0	0
716.01s/225.06416	21322.4	20306	11093.2	804	623.2	439.2
946.06s/290.07885	4936	4670.8	2762.8	198	0	0
537.37s/347.12187	2758.8	4472.8	2685.2	638	747.6	1494
796.12s/266.03159	9436.4	8799.6	9384.4	0	0	0
794.71s/139.06314	105548	99530.4	102487	14073.6	11210.4	12582.4
460.68s/165.04126	33540	40120.8	38057.6	6469.6	4667.6	7049.2
779.94s/310.10923	22385.2	17718.8	17986.8	781.2	692.4	737.6
794.66s/150.0188	1.42917e+06	1.35858e+06	1.4044e+06	187112	149137	168804
1032.11s/436.17279	9115.6	7268.4	6430.8	1574.4	1378.8	1600.8
124s/85.3201	3748.4	4787.6	1898.4	0	358.4	312.4
95.45s/129.04241	645255	667355	522772	380336	355070	504988
735.93s/149.04336	164780	118879	108200	24725.2	23546.4	42519.2
779.52s/195.05296	294090	265338	281195	45271.2	39527.2	45417.6
761.72s/264.13612	9231.2	7898.4	6747.2	4208.4	4154.8	5941.6
1073.64s/426.12929	3812	3301.2	2425.6	483.2	349.6	336.4
550.12s/127.06258	40084.8	35274.8	27838	8252	6818.4	6516.4
748.6s/121.05254	36611.6	26992.8	26320	3758.8	3162.8	5538.8
1001.76s/310.12034	15604	15984.8	9540.8	4330	4110.8	4531.6
794.95s/444.07824	8461.2	7982.8	8143.6	1761.2	1486.8	1573.2
607.51s/83.03742	10527.2	9716.8	9715.2	3952.4	2557.6	4970.8
1685.29s/464.36921	6478.8	6785.2	5568.4	1633.2	1070.4	1098
1565.16s/294.21806	73762	81040	69597.6	24751.6	24517.2	18497.2
645.57s/323.07727	6323.6	6592	3068.4	200.8	120.4	248.4
580.62s/386.08475	39341.2	31904	30804.8	9109.6	7302	9620.8
700.53s/208.0726	4741.6	4846.4	4672	3598.4	3491.6	3493.6
780.21s/139.06324	12784.4	11996.4	13060.4	1716.8	1508	1942.8
680.02s/181.03749	11855.6	16277.6	14056.8	170	165.2	0
796.03s/210.05004	6578.4	9772.8	4790.4	0	0	0
794.61s/196.02523	7476.4	7221.6	7389.2	1312	1142.8	1110.8
1585.56s/112.09572	12802.8	10703.2	12159.2	4599.2	7973.2	6758.4
794.85s/422.09618	43557.2	44496.4	46482	1941.6	1322.4	1491.6
1341.11s/742.22619	11435.6	9130	9142	4137.2	5640.4	4712.8
748.75s/109.05259	84580.8	63006.4	62140.8	10415.2	8576.4	13838
799.4s/176.04621	60104.4	80157.2	36846	2286	2025.2	2238.8
794.91s/209.03233	14019.2	13706.8	14390.4	878.8	556.4	657.2
739.99s/581.15862	13178	11670.4	12952.8	6689.6	7108	7450.4
1600.76s/777.528	11919.6	9860.8	6920.4	1168.8	988.8	998
710.87s/386.12086	25625.6	20683.2	15357.2	2697.2	2200.4	2488
748.37s/390.1276	31183.6	23104	18124.8	3960.4	3388.4	6801.2
748.88s/106.02986	5654.8	3874.4	4201.2	0	0	457.6
734.39s/357.10698	396393	287079	289439	86764.8	80912	139624
592.85s/154.06236	7273.6	9775.2	8246	3628.8	3095.6	4764.4
550.7s/213.06362	79583.2	73236.4	79190	17419.6	16164.8	17709.6
804.28s/323.10069	10473.2	9274	8132.4	2218	1370.8	1698
929.45s/218.11503	4870	6080	3726	1423.6	1261.2	1209.2
924.5s/638.18458	23720.8	19994	21532	1060.4	570.4	784
1464.51s/604.34129	6469.2	5520	4741.6	1467.6	1474.8	1128.8
1424.17s/287.24709	5564.8	5550.4	4187.2	2214	2004.4	1872
721.42s/162.06459	10526.4	9041.6	10317.6	3311.6	3422.8	3903.6
1464.56s/352.25988	195495	156734	118907	34476.8	38122.4	35296.8
512.78s/141.05664	8754	10395.6	7859.2	4753.6	3670.8	6266.4
61.67s/329.05095	9562	8157.2	6885.2	3770.4	4461.6	3802
1080.7s/241.16812	11082.4	16756.8	8394	504.4	602	518
1847.47s/500.35801	5444	4724	4036.8	1164	974.8	835.2
1168.46s/317.0893	4978	4346.4	4562.8	1535.2	1600.8	1450.4
854.98s/307.08411	8926	5925.6	5656.4	0	531.2	575.6
86.44s/150.05301	5860	5419.6	5207.6	2617.6	2598.4	2328
224.7s/147.03207	6359.2	5051.6	4386.8	716.8	259.6	611.2
576.62s/165.04268	13757.2	17640	12104.4	3477.6	2904	2213.2
861.44s/286.90999	3613.6	4231.6	2004.4	226	105.2	87.6
1262.85s/330.24014	227975	276565	201388	90213.2	85244.8	72362
1264.92s/108.09317	10910	13426	9468.4	4364.8	3889.2	3678.4
1809.75s/155.04403	6726	6002.8	6601.6	2070	2876	2128.4
1381.52s/504.2923	5581.2	6853.6	5139.6	2082.4	1840.8	1626.8
1189.03s/192.07888	11745.6	12719.6	8008	5560.8	6590.4	7189.6
1798.14s/745.48465	5334.4	4728.8	3900.4	1373.6	1075.6	1057.2
757.18s/485.14765	5108	3710.8	3513.6	1075.6	1296	1402.4
65.16s/374.02459	7270.4	7920.8	5442	2789.2	4334.4	2844.8
632.65s/216.08481	27604	22413.2	16136.4	7009.6	11837.2	10499.2
1078.68s/478.1471	4761.2	6794.8	3944	660.8	520.4	374.8
1001.77s/146.09414	10928	10678.4	7629.2	4551.2	4644.8	4224
1625.24s/723.46574	6946.8	6680.8	3401.2	668	506	719.2
582.64s/176.04678	24789.6	21924.4	14993.6	5863.6	4642.4	5712.8
1005.2s/624.16839	8476	8624.8	8881.6	449.2	189.2	36
796.12s/109.05255	161319	204818	194045	16362	9930	15264.8
681.27s/163.02708	57770.4	85798	64037.6	4869.6	3260.4	1680.4
1325.4s/310.21358	6249.6	7772.4	4819.2	1937.6	2597.2	1638.4
61.65s/552.05063	3441.2	4928	4587.2	518.8	1376.8	882.8
1840.05s/572.42889	9518.4	7276.4	8114	824	922	974.8
1263.62s/148.1238	17399.2	21625.2	13008.4	5238	5445.6	4313.2
795.05s/195.05343	13880.4	13321.6	14603.6	664.8	240	509.2
737.16s/350.07435	4796.4	3938.4	2348.8	141.6	0	140.4
950.09s/180.07803	5886	6024.8	3503.6	1926.4	1646	2438.8
1203.2s/492.29274	10352.8	11807.2	8938.8	3261.6	3323.6	2039.2
592.57s/139.03945	8490.4	11313.6	10211.6	4583.6	4412.4	6221.2
1731.43s/367.41653	24550	25193.2	18508	9334.4	6966.8	7787.2
1464.5s/278.22429	5413.6	4554.8	4997.6	1267.6	1354.8	1244
522.26s/116.08309	13966.4	13580.4	11090.8	6621.6	6159.6	5709.6
768.93s/213.25227	5324.4	5054.8	4720	2808.4	2392.4	4076
62.66s/249.92846	6253.2	9779.6	7765.6	684	2088.8	891.6
1627.66s/635.41351	6954.4	6480.8	3969.6	1307.6	949.6	1104
123.89s/131.09463	83429.2	84070.8	67970.4	33068.8	32160.4	24872.8
62.92s/592.04619	6042	8618.8	6873.2	1012.4	2995.2	1122.4
748.51s/183.05353	1.21855e+06	937688	620561	110480	92968.4	175314
50.41s/149.95711	24695.2	21637.2	24010.4	5160.8	5424	4886.4
1012.34s/136.08799	9619.6	9192.8	6985.2	4114.4	3690	3685.2
288.14s/111.06929	37074.4	31656.4	30789.6	17710.4	14459.6	20139.6
794.82s/695.05778	5922.4	5415.2	6023.2	611.6	359.2	556.8
735.38s/374.13348	11580.8	7995.6	6940	1247.2	1337.6	2192.4
1600.45s/771.50142	11004.4	8317.2	8340	1254	1276	1020
1093.82s/506.14157	7390.8	7505.2	6605.6	2652.8	2032.4	1960.4
235.17s/313.08007	7290.4	11404.4	9068.8	1480	1607.6	1834.8
537.67s/92.02832	18629.6	26469.6	23247.6	9857.6	11604	14648.8
1797.7s/465.40094	21429.2	21949.6	17470.8	9798	8140.4	8102.4
651.84s/119.03697	17927.2	26147.2	20976	6358.8	5961.2	6891.2
1464.65s/260.21418	65516	53534.4	37016.4	10579.2	10811.6	9836.8
752.12s/384.06934	36083.6	41741.2	43453.6	6136.4	4262	6894.8
794.55s/165.00568	3939.6	4696.4	4916.4	0	0	0
64.04s/538.10334	3840	5774.8	3770.4	632.8	1556.4	528.8
1464.75s/514.31529	170454	130250	97060.8	17795.6	18568.8	15927.2
1255.42s/397.28228	5544	7491.2	7438.8	50.8	156.4	262.4
89.38s/123.03339	31595.6	32183.6	30873.2	19738.8	15995.6	20161.6
1324.4s/328.2246	25172	32054.8	24624	9487.6	11122	7134.8
747.01s/746.20138	501660	338675	357488	12368.8	9473.6	29948
794.85s/165.26877	6859.6	5835.6	6630.4	754	643.6	663.2
701.92s/226.08475	32383.6	38030	24562	17447.2	17978.8	19614
1464.54s/136.12257	5637.2	4807.2	5059.2	1632	1427.2	1468.8
1579.26s/523.36433	29782	27837.2	29901.6	15151.2	13481.6	15742
874.9s/312.04861	4686.4	3974	4628.8	100	36	54.4
1393.36s/154.10036	5576.4	5587.2	3565.2	1220.8	826.4	712.8
1124.3s/208.07388	18239.2	20556.4	14427.6	9122.4	12016.4	9137.6
48.52s/464.10981	16370	23013.2	14791.2	7436	8316.8	8192
1730.37s/133.87513	17078.4	15089.2	14084	7106	12039.6	8846.4
1309.72s/176.15556	4342	5021.6	4022.4	2030	1714	1626
1600.4s/859.55203	15553.2	11864	12410.4	1924	1688	1561.2
924.09s/420.14193	4493.6	3582.4	3290	904.4	796.8	688.4
748.69s/122.04064	46841.2	35489.2	24084	5330	4970.8	7706.8
282.97s/157.07374	7091.6	6042.4	6132	4209.2	3984.8	4797.2
748.43s/211.04866	1.04337e+06	790569	512881	86161.2	70774.4	140160
1490.04s/103.09933	11590.8	10310	10537.6	5829.6	6416	5468
1793.5s/509.42822	32328	31663.6	24273.6	12934.4	10717.6	10257.2
991.22s/157.14833	10864.4	13537.2	11275.6	5233.6	7698.4	10666.8
1693.51s/376.31775	28626.8	28809.6	20684.8	12770	10867.2	11336
67.63s/361.13698	5299.2	5958	4856.4	2349.6	2650.4	1769.2
1478.9s/238.2297	5334.8	5666.8	3990.8	2794.4	2902.4	2632
1510.19s/944.63757	13323.2	11894	10316	6232.8	5628	5660.8
1530.04s/401.35035	77208	73065.2	59406.8	33932	27073.2	29113.2
501.63s/144.04201	12701.2	16436.4	13824.4	8462.8	10629.6	9683.2
537.92s/124.05158	19800.8	29792.4	26002.8	9062	12015.6	15172.4
47.06s/403.92414	85198	84260.4	90254.8	66244	67155.6	71143.2
1689.65s/437.37007	18179.2	17706.8	13204	7699.2	6894.4	6418
1596.23s/429.38004	81492	80630.4	60580.8	34737.6	28493.6	28767.6
237.55s/151.02577	3492	5543.6	4369.6	959.2	858.4	1229.6
522.55s/162.0892	18417.6	17787.6	11675.6	7013.2	6760.8	6795.2
1626.84s/516.36285	7959.2	8516	6710.4	2230.8	1569.2	1074
1843.67s/528.40048	16878	14956	14248.8	3609.2	2430.8	2000.8
1627.05s/494.38322	6411.2	6484	4684.8	2288.8	1666.8	1699.2
1166.3s/202.12027	25034	26317.2	17226.4	8080.8	6180	5851.6
503.17s/152.01014	7594	9063.6	5614.8	3654	3079.6	4246
1890.54s/151.09976	28706.8	34847.2	18676.4	4385.2	7485.6	21692.4
41.06s/148.94577	9442.8	9242	7856.4	5386	5537.6	4722
895.62s/436.17444	8950.4	9841.6	7993.6	2926	1708.8	1839.6
550.54s/167.05787	12139.6	9141.6	8807.6	2010.8	1867.6	1588.8
852.35s/190.06354	39730.4	42584	19214.8	5949.6	4820.4	6814
1631.34s/176.04695	6532.4	6684.8	7237.6	914.4	997.6	534.8
49s/295.90109	13853.6	17364.4	15020	8020.4	8964.8	7532.4
50.09s/156.01847	3885.2	5526	4750.4	1961.2	2107.6	2270.8
1847.36s/462.39164	25252.4	22504.8	21548	5724	3583.2	3339.2
1430.62s/108.09352	9569.6	10269.2	7294	4742	4350.4	4121.2
607.88s/445.11571	20193.6	16084.4	9541.6	1033.6	836	691.6
1751.08s/384.27468	6725.6	5342.4	5322.8	1856.8	1576.4	1641.2
1462.85s/353.27141	43157.6	34156.4	24506	10389.2	12646	11980.8
49.01s/256.96981	26507.6	39352.8	26951.2	10662	10913.6	10594
579.42s/335.07848	6474	10337.6	8612.4	314.4	277.2	255.6
1739.64s/495.41223	49073.2	49172.4	37681.6	21133.6	17224.4	16604
579.08s/307.08368	3221.2	5136	4199.2	299.6	326.4	240.4
1800.96s/404.34929	28544.4	26969.6	20604.8	12218	10454.8	10376.8
1556.18s/294.21846	214617	212433	169940	80259.2	72178	53836.4
924.45s/534.1381	126816	97970.4	74326.4	27764.8	40342.4	30694
1685.29s/481.39678	29420	28702	20804	11743.2	9282	9699.6
1744.03s/434.35745	25334.8	25221.6	19362	10681.6	8334	8364
947.96s/644.23041	37140.8	30138	21692.4	10623.6	8232	14953.2
1263.46s/134.10885	5865.6	6669.6	4783.2	2672	2279.2	2084.8
752.19s/190.01135	4938.4	5306	5804	1141.6	772	1200.4
1631.02s/450.3534	15166.8	15239.6	11691.6	6110.8	4659.2	4565.6
1046.03s/428.14459	9737.2	8265.2	5820.8	2253.6	2378.8	1754.8
1433.04s/148.12383	18726	22518.4	15494	7131.6	6652.8	4840.4
1845.99s/428.31088	5632.4	4119.2	4732	466.8	915.2	375.6
1801.14s/421.37314	8374.8	8191.2	6052.4	3796.4	3411.6	3244
1502.98s/1076.71624	9774	8246	7549.6	4319.6	4066.4	3994.4
849.8s/192.07874	28392.8	29920.4	14014	5537.6	5180.8	6365.6
48.61s/311.88065	3592	5459.2	4712.4	1138	1510	1347.2
949.55s/418.16271	8340.8	6953.2	4226.8	1874.8	1668.4	2904.8
760.4s/282.14665	21948.8	17978	19274.4	11849.6	12498	15986
48.8s/129.95649	31474.8	47153.6	38284.8	14499.6	16021.6	16739.2
748.88s/137.04785	66888.4	51796.8	33930.4	7240	5821.2	6941.6
488.15s/151.02663	11706.4	8940	7658.4	1799.2	1783.6	1105.6
1489.91s/1036.66276	5428.8	3951.6	4560.4	974	2052.4	1262.8
67.09s/336.07009	15738.4	16206.4	15653.6	6436.8	8207.2	5039.2
1509.85s/927.61063	9686.8	8887.6	7716.8	4215.6	3362	3476.4
48.08s/311.91304	15276.4	13734.8	11686	8798.4	8964.4	8661.2
158.94s/83.03722	22168	21977.2	18875.2	13985.6	12562	12654.8
1011.31s/416.20468	24454.8	20555.6	17544.4	9909.2	9986.8	9074
1683.57s/998.57293	5314	4265.2	3194.8	1560.8	1719.2	1657.2
48.57s/482.11883	17608	25242.8	16152.4	8497.6	9452.4	9492
584.32s/151.02667	6945.2	5368	4796.8	1285.6	1063.2	866.8
1416.08s/353.26981	7570	5621.2	6435.2	1935.6	1710.4	2292
46.05s/175.9826	24509.6	36201.6	23904.8	12452.8	12822.4	15618
49.01s/333.05635	5391.2	8138	5247.2	2593.2	3114.8	3400.4
1720.69s/488.36789	6001.6	5284.8	4243.6	2071.2	1872	1588
364s/357.10589	5353.2	8258	7339.2	1369.6	1336.4	1895.2
744.84s/206.05786	6293.2	9976	6756	2363.6	1921.6	2881.6
802.52s/240.09932	10817.2	8990.4	8823.2	4090.4	4048	3505.6
1194.42s/280.16722	4158	6172.8	2882.8	627.2	858.4	572
1689.9s/420.34371	15049.2	14657.6	11362.4	6330.4	4885.6	4932.4
1279.93s/372.12085	28232	33598.8	35382	10583.6	14552.8	11428
1622.83s/560.38873	5116.8	5198	4313.6	1632	1140	876.4
337.67s/151.02528	2797.2	4311.2	3682.4	942	920.4	1172.4
93.89s/309.10601	23507.2	25142.8	22838.4	14714.4	10795.2	16374.8
1364.35s/402.13148	12223.2	11741.6	9137.2	4096.4	2704.8	2701.2
898.51s/148.03802	128915	155907	114608	74596	71116.4	66158.4
1784.66s/156.88108	6997.6	6492.8	6385.2	5424.8	5264.8	6036
931.41s/194.05731	114488	111241	45926	4323.2	5417.6	2057.2
62.22s/209.93374	9293.6	13581.2	13508.8	858	3015.2	1694.8
720.12s/130.0423	6222.4	5432.8	5939.6	4257.2	4523.2	4910.8
1371.12s/342.11013	12390.4	11232	9538.8	4600.8	3543.2	3404.8
735.82s/195.05408	371702	268295	181014	48582.8	46980.4	93532.4
1782.07s/755.50558	20108.4	15329.6	15998.8	4894.4	3934.8	4405.6
833.32s/494.14233	21014	15238.4	12510.4	4801.6	5596.4	5864.8
61.96s/123.03422	22512.4	22693.6	21059.6	11495.2	13063.6	9308
1530.49s/310.21098	13613.6	16036	14073.2	4902.4	7058.4	3442.4
107.91s/112.02655	102374	120881	119800	45053.2	52238	40437.6
460.54s/807.20303	6823.6	4724.8	4632.4	982.8	609.2	1090.4
1464.63s/628.30752	5228	4305.2	4931.2	1505.6	1410	1414.8
520.73s/324.14165	104014	95152.4	83878.4	59380.8	56585.6	53813.2
48.76s/263.93662	59908.4	57094	65980.8	11892	10113.6	10254
48.49s/333.08206	29580.8	44371.2	30708	14540	15694	16060.4
1416.54s/363.29849	49257.2	35793.2	41510	11208.8	10726.4	12734.8
47.61s/289.94366	115436	143904	137189	74735.6	72872.4	80794.4
795.97s/165.1755	18499.6	13778.8	16912.4	1118	266.4	1150.8
537.79s/109.027	2866.8	4180.4	3537.6	1552.4	1914.8	2606
1304.99s/328.22433	19977.6	30410.8	21093.6	6229.6	5658.4	4735.2
317.26s/275.99013	493140	465846	411441	341760	382890	344750
751.43s/776.21226	7136	7047.2	8150.8	1709.6	719.2	4009.2
1432.06s/312.22932	183459	200910	168175	76102	67430.4	48538.8
1127.29s/190.0632	32210.8	30529.2	14412	3874.4	3432	3160.4
1692.82s/255.25604	65783.6	43902.4	43406.8	12670.8	18220	17588
1507.72s/971.63444	8396	7910.8	6518.4	3562.4	2791.6	2717.2
748.18s/373.10075	422184	299461	184244	9181.2	7745.6	22309.6
1622.53s/853.5624	8975.2	8552.8	4724	1797.2	1213.2	1283.2
896.53s/400.1523	14480.8	15459.2	8789.2	4602.8	3499.2	3854.4
795.98s/94.04126	74710.8	96962	90575.2	8318.4	0	0
795.38s/162.05441	9468.4	8724.8	6782.4	3355.2	2546.8	2370.4
794.56s/344.9152	13605.6	13349.6	14637.6	7500.8	6870	7608.4
794.4s/97.97179	5418.8	4983.2	5808	1207.6	926.8	1085.6
1662.43s/386.30125	6144	5100.8	4245.2	2219.2	1898.8	1943.6
1478.37s/700.38679	23204.8	21432.8	23466.8	14407.2	15312	14329.6
1464.63s/531.34121	40382	29180.8	23892.8	7530.4	8658.4	7611.6
667.96s/165.04255	13006	11992.4	12417.6	4315.2	4156	2999.2
590.41s/360.1054	42584.8	54907.6	53290	22793.6	20768.4	34359.2
1546s/98.07769	24951.2	24588.4	19281.6	9822.8	9082.4	6445.6
949.52s/386.13558	5575.6	4835.2	2748.8	1357.2	1244	1887.6
1315.98s/154.10021	5454.4	4473.6	3179.6	1222.4	646.4	1045.2
1485.86s/310.21212	45842.4	56686.4	37045.2	18540.8	16174.8	13024.8
1522.17s/296.70966	4393.6	4711.2	3464.8	2207.2	2083.2	1738.4
1501.12s/1120.74628	6050.4	4518.8	4969.2	2182.8	2642.8	2386.8
1639.37s/298.25026	12597.2	11088	11789.6	5785.2	5827.2	5097.2
117.32s/85.05307	6418.8	6955.2	6649.2	4764.8	5641.6	4773.6
49.12s/161.53589	7612	11376	9329.6	3824.8	4290	4280
47.61s/1297.7279	4752	5619.2	6087.2	2334	2409.6	2890.4
49.05s/101.96283	292720	458362	369296	123015	132191	141238
421.95s/315.09336	5635.2	4529.6	4650.4	2627.6	2719.2	2582.8
961.42s/390.13103	8649.2	6516.8	5834.4	1840.8	1558.4	1360.8
420.48s/329.07445	2900.4	5239.2	4161.6	433.6	626	748.8
953.76s/374.04863	12239.2	8938.4	11232	662.8	574	547.2
735.15s/368.08551	40060	28306	34852.4	1512.8	808.4	853.2
50.61s/105.96696	4883.2	4343.2	5156.4	1526.8	1863.2	1472.8
1322.22s/576.31478	18046.4	14136.8	9032.8	2197.2	1994.8	1495.2
895.09s/482.17562	26420	25495.2	21934.4	5059.6	0	925.2
1446.61s/154.09966	8884.4	11569.6	7208.4	3355.6	2897.6	2348
49.03s/254.00385	22748.4	35930	22854.8	9658.8	11256.8	11140.8
1418.47s/312.22949	84010.4	81058.4	75318.4	33096.8	27674.4	21826.8
1754.77s/302.28086	19694	17955.2	16643.6	8225.6	7572.8	5970
1626.98s/511.40847	58841.6	59532.4	46197.6	27124	19584.8	20884.4
1262.92s/352.22166	18854.4	26158	16489.2	6722.8	5992.8	4582
512.74s/158.08387	48606	52347.6	31208.8	20700.4	30106.4	26930.4
1546.24s/94.07729	10132.8	9721.2	7887.6	5049.2	4544.4	4043.6
1775.24s/843.55652	12705.6	9578.8	11126	3395.2	3022.8	3460.4
537.55s/168.0412	75700.8	114237	68837.2	35244.8	44614.8	55614
49.01s/351.09093	71176.4	109978	73341.2	34632	39079.6	40347.2
48.38s/315.04509	37985.6	59576.8	38314	17349.6	19436	20657.2
1464.75s/560.3192	408034	301030	359015	63797.6	67817.6	54608.8
796.08s/150.02119	37724.4	38118.8	35844.4	8050.4	4476.8	1478.8
1580.81s/747.46819	4636.4	2755.2	3002	0	0	183.2
65.45s/309.10693	11998.4	11179.2	9798.8	5437.6	4482.8	4100.4
58.52s/372.12736	13216.4	10435.2	12150.4	2230	1835.2	1508
1492.85s/310.21324	129645	152865	118727	51826.8	47379.6	29508
1852.75s/628.34729	9104.8	7484.4	7603.2	4179.2	4432	3816
887.38s/193.0379	17201.2	13304	8385.6	3105.6	3292	7759.2
49.03s/212.97736	69636	111404	69615.2	28193.2	31223.2	31472
928.74s/224.06808	49146.8	32112.8	31217.2	3337.6	2666.4	2180.8
1464.97s/577.30939	15868.8	12099.2	14763.2	3544.8	3479.2	3528.4
771.45s/332.06469	9855.6	7882	10067.2	552.8	416	312.8
950.47s/192.07867	6838	6015.6	3621.2	2198	2250.8	2982.4
729.89s/400.10059	6773.2	5483.2	5874	2321.2	1939.6	1970.4
1512.58s/579.32429	6886.8	5170.4	5854	2205.6	2610.4	2193.6
1744s/451.38376	36391.2	36332.4	26757.6	16766.4	13205.6	13119.2
1823.45s/121.08866	24725.6	22540.4	22005.6	3806.4	0	0
943.91s/390.13096	9701.2	7329.6	6776.4	1806	1772	913.2
1376.14s/382.14162	5188.8	5850	4209.6	3222.8	4206.4	4155.6
1627.3s/707.43453	11155.6	11843.6	5137.2	1941.2	1080.8	1860
49.36s/142.98951	60096	93226	73290.8	29561.6	30476.4	33174.4
87.77s/117.17228	6058	5818	4157.6	2999.6	3354.8	2844.8
575.63s/162.03313	10362.4	8679.6	5791.2	3528.4	3348.8	4622.8
1522.26s/556.44953	44683.2	44849.6	28478.8	11076.8	7596.4	3932
58.48s/192.06289	46988.4	41294.4	44114.8	11894	8556.4	6660.4
158.62s/283.0919	8038.8	8780.8	9218.4	3857.6	4248.4	3392.8
1465.2s/122.10853	7967.6	7840.8	8468	3096.8	2495.6	2501.2
547.91s/149.04741	14059.6	10126	8923.6	2492	1786.4	1779.6
1765.43s/454.3284	7469.6	6139.6	5979.2	3007.6	2738	2468
1226.81s/450.28214	11578.8	17674.4	13008.8	4211.6	6276.4	3616.8
1804.83s/235.06426	107606	92079.2	85100.4	58168.4	55734	53724.4
1426.5s/726.23076	29483.6	23495.6	25070.8	13826	17026	14228
1522.27s/122.10891	54105.6	61538	40681.2	23720	23244.4	16830.4
323s/89.04798	20170.8	18493.2	16161.6	14034.8	13856.4	14552.8
1396.5s/312.22897	53303.6	64961.6	48000	25374.4	26156	17487.2
1635.01s/423.35557	41189.6	40225.2	31437.6	22458.4	18322	19369.6
1807.31s/223.07426	7132.8	4518.4	5570.8	0	1210.8	0
1082.71s/436.17309	7973.2	5698.4	5860.8	1893.2	1759.2	1603.6
1819.83s/303.29183	6174.8	8702.4	4240	1809.6	2054	1664.8
862s/153.0427	174543	222172	68814.8	4042.8	2715.6	2546.8
124.36s/85.25043	6190.8	7830.4	3856	1318.8	1501.6	505.6
581.22s/500.12163	16730	32540.8	15844	421.6	255.6	195.2
1505.37s/1032.68863	12820.8	11605.2	9505.2	6172.8	5107.2	5130.4
60.18s/115.06433	374610	374874	385638	119579	64592.8	75568.4
748.31s/94.04151	56889.2	31368.8	40427.2	0	0	17057.2
159.14s/115.06327	27602	26321.2	20988.4	11536.8	9288.4	7660.4
48.81s/230.98689	33442	54671.2	33321.2	13446	14605.6	15001.6
1261s/660.31392	9766.8	8941.2	7323.6	3522	3439.6	2080
793.47s/196.07308	22862.4	17915.2	15078.4	8551.2	6664	9127.2
795.92s/137.04815	247440	254445	91026.4	15524.4	8694	9743.2
499.02s/431.10664	3640.8	4626.8	4284	2312.4	1909.6	2974.4
1522.43s/108.09334	41794.8	36850.8	31502.8	17302.8	19358	12967.2
1856.26s/131.09479	65030.4	49162.4	40851.6	0	0	39976
501.88s/181.03765	22591.6	25171.6	15209.2	8695.2	8327.2	17280.8
1748.01s/390.33376	60910	61925.6	46003.6	27289.6	21401.6	18895.6
1631.08s/467.38154	61356	61577.2	47662	30010	22366	22794
1304.22s/210.12579	5993.2	9675.6	5208	1614.4	1241.2	1290.4
1263.32s/176.11703	5332.8	6471.2	3498.4	1936	1808.8	1524.4
747.08s/1119.29896	142537	83165.6	93074	370	365.6	2069.6
45.24s/379.08351	13922	17318	11804.8	9100.4	10018	10083.6
407.51s/181.0733	7676.8	6774	7082.4	5008.8	5258.8	4824.8
1522.36s/297.12825	5570	6323.6	4144	2411.6	2398	1658.8
1317.38s/342.28759	15943.2	17337.6	12638.4	9035.6	6895.2	7853.2
1123.11s/244.13094	6156.4	6638.8	5775.2	3038	2694	2034.8
1314.55s/330.24063	37425.2	25331.6	23262	6358.4	5474	5663.6
58.92s/93.04382	47910.4	34020.4	32021.6	7840.8	6985.2	4082.4
375.5s/156.94421	4627.6	5468	4957.2	3630.8	3660.8	3485.6
1390.52s/432.14212	19514	17726.4	14186.4	6537.6	4570.8	3579.2
861.68s/366.99924	5256.4	7514	2250.8	0	0	0
48.74s/310.0646	207949	325980	274932	100230	109668	117494
650.23s/327.09557	34060.4	46636	44511.2	16280.4	14200	17142.4
1511.81s/521.34719	90739.2	81455.2	106901	10859.6	10254	11798
48.49s/297.03451	62096.4	102227	65111.2	27534.8	29845.2	32199.2
1263.61s/212.13913	21807.2	28018	13156.4	6432.4	5327.6	5674.8
340.56s/147.03196	6918	5030.4	3440.8	966.8	592.8	849.2
141.83s/89.04725	11587.2	11066.8	9028.4	5946.4	3784.4	5520
747.77s/535.1559	6528	4623.6	2801.6	579.6	658.8	813.2
48.84s/292.0541	160180	245153	208046	80429.2	87123.2	88777.2
1300.24s/194.12696	6603.6	5048.4	6170.8	2141.6	1814.4	2312
1693.5s/393.34496	5680.8	4966.4	4317.6	2833.6	2448.4	2407.2
702.1s/154.06334	10575.2	10980	7071.6	5670.4	5802.8	6082
625.99s/324.14211	12673.6	10917.6	9682	4413.6	5572	2946.8
1044.6s/406.16267	24829.6	16724.4	15578.4	3967.6	4246	3075.2
1433.15s/138.10349	12384.4	15312.4	9892	5432.8	4741.2	3609.6
1522.39s/94.07771	59731.2	71879.2	45955.2	27539.6	26891.6	20154
1505.25s/1015.66261	6008.4	5185.6	4723.2	2533.6	1919.2	1901.6
1012.24s/208.14623	7944.4	7350	4485.6	2886.4	3031.2	2766.8
1423s/966.32864	22362.4	21647.2	22691.2	18153.2	18052.8	20816
512.84s/204.09018	314581	311951	181978	119716	180501	163242
1748.01s/407.35812	12176.8	12520.4	8981.6	6140.4	4909.2	4839.6
49.81s/518.142	4840.4	7514	4760.4	2424	2672.8	2688.8
1522.15s/296.23462	1.03032e+06	1.19031e+06	866041	532353	507318	378905
1399.53s/370.31893	9291.6	9956.8	7091.6	5052.4	3794	4291.2
1429.84s/172.11154	13056.8	15045.6	7652.4	4182.4	3301.6	3160
1523.3s/110.10874	5582.8	6262.4	4252	2926	2648	2322
576.21s/356.0744	29996.4	20561.2	21966	7668.4	8998	7505.2
929.82s/206.05781	40121.2	26933.6	17900.4	2212	2150.4	1958
46.08s/163.97952	5560	7738	5908.8	3876.4	3931.2	4346.8
1261.78s/228.13617	11018.8	10832.8	9535.6	5334.8	5138	3604
779.29s/169.84361	6983.6	7477.2	8255.6	3114	2704	2806
1489.72s/541.33723	281903	239744	264355	152446	171624	145689
734.21s/714.21157	20576.4	11675.6	11333.6	728.8	706.4	2240
1154.7s/190.06293	7258.8	8015.2	3601.6	1554.8	380	1165.2
954.71s/153.04263	7274.4	11492.8	3534.4	0	183.2	106
1522.57s/80.06249	28482.8	33520	22479.6	13870	13590.4	9976.8
49.1s/263.98025	40854.4	42494.4	59527.6	0	0	13258
1564.19s/276.20868	58046	74694.8	39450	15446	27066.4	10489.2
1510.13s/949.5904	4994.4	5102	4309.2	2120.4	1340.4	1246
1306.99s/381.2874	10906.4	11392.4	14311.2	1136	1641.2	926
1808.15s/338.27731	5441.6	4290	3818	1978.4	1627.6	1606.8
1841.85s/731.50559	15525.2	11964.8	14139.2	4776.8	4003.6	4184.4
1498.03s/521.34786	166327	105428	135969	23441.2	25633.6	29896.4
1482.16s/180.11511	11308	11424.4	5784.4	2436	5794.4	3486.8
633.83s/216.08587	61004.4	53668.4	28268.8	14875.6	23355.2	21693.6
1512.35s/516.33049	41898.4	29680.8	25293.6	9240	12346.4	8176.8
795.94s/135.03157	14090.4	17532.4	20277.2	1817.6	1409.2	1915.2
47.26s/533.88252	16577.6	24633.6	23458	7872	8191.2	10111.2
80.07s/290.01258	6899.2	9295.2	5788	3840.4	4495.2	4060.8
51.12s/139.92837	21515.6	35006	33739.6	2506.4	2774.4	2484.8
1545.75s/120.09423	22282.4	21430.4	17032	9994	8704	6498
1445.43s/312.22764	120142	166173	115340	53017.6	49880.8	33152.8
1433.05s/94.07706	7119.2	7398.8	6052.4	4350.8	4120.8	3446.8
46.6s/193.99575	10664	14934	10012.4	6209.2	5157.6	6118.4
743.39s/176.04724	25705.2	36465.6	11278.4	1715.6	2943.6	2325.6
63.51s/990.23203	5158	5345.6	6836.8	901.2	2729.2	1667.2
1818.95s/384.2842	5039.2	4425.2	2554	771.2	496.4	0
1323.82s/292.20196	5856.4	7200.8	4293.2	2406.8	3036	1815.2
1545.91s/176.11625	6599.6	7208.4	4341.6	2805.6	2508.8	2096.4
1464.12s/826.53729	6708.8	5245.6	6525.6	1155.2	1782.8	660.4
1336.54s/450.23806	22818.4	23500	13872.4	8148	5183.6	5664.4
1545.95s/80.06096	8518	8350	6784.8	4323.2	3744.8	3062.4
854.16s/105.07878	12810	10471.2	9559.6	7292.8	7661.2	8256
1464.81s/176.15628	4998.8	4030.8	2915.2	1360.4	989.2	910
1699.77s/310.24685	7452.4	6664.4	6105.2	3648.4	3607.2	2714.4
1375.5s/742.26215	11175.2	15187.2	13539.2	7404.8	10105.6	9538.8
1634.85s/406.32883	48876.8	49603.6	37312.4	25363.2	18880.8	19333.6
123.59s/311.15841	17581.2	14613.2	11265.6	6506.4	7940.8	5528.4
59.26s/534.17935	15476	11499.6	12236.8	4018.8	3498.8	2506.4
65.39s/314.07436	6488	14195.6	8034.4	0	1147.6	0
512.95s/187.06343	1.1492e+06	1.27989e+06	715020	470253	734048	630693
1522.8s/96.09363	6760.4	8048.4	5255.6	3573.2	3374.4	2821.2
47.49s/175.96332	64256.4	95150.4	86115.2	35961.2	35452	41623.2
881.11s/134.0365	104643	99330	88009.2	81577.6	84397.2	86203.2
1750.96s/346.30727	49269.6	49084.8	37457.2	25210.4	21290.4	18378.4
853.94s/469.15191	23246.8	14867.6	21209.6	953.6	961.2	1168
1433.1s/194.12739	38445.6	51246.4	26040	13000.4	12442.8	8760.8
1398.01s/118.04203	12054.8	11797.6	11244.8	6939.2	10796.8	10081.2
751.31s/226.08459	16083.2	16288	11680.8	9094.4	10775.6	8731.2
1546.63s/427.36557	37108.8	30767.2	25924	15233.6	11199.6	12239.2
1444.97s/148.12439	17371.2	22706	15981.6	9002	8688	6353.6
1360.53s/578.33029	9278.4	6570	4508.8	1304.8	1544.4	941.2
1485.88s/138.1038	6723.2	9536.4	6994.8	2745.2	1576.4	1509.2
1189.1s/160.05029	28109.2	32787.2	21944.4	18017.2	18589.6	18196
79.78s/424.03499	4321.6	6310	5748.4	1808	2180.8	1515.2
1555.83s/294.2177	176414	192723	95903.6	49854.4	20466.8	31168
1725.17s/140.10644	257172	229927	139728	45574.4	0	0
1594.51s/324.26514	5456	6672.4	4080	2442	2070.8	1610.4
1173.17s/172.10965	11400.4	18532.4	9102.4	3565.6	3648.4	3289.6
1522.66s/136.12423	52938.4	63758	35537.6	21566.8	21838.4	15498
1571.22s/357.35884	5552.4	7784.8	4411.6	2732.8	2355.6	2651.6
547.5s/329.11107	6912.8	7064.8	5482.4	3323.2	3540.4	2172
48.98s/369.10202	44078.4	68272	45594	22243.6	24256.4	19902.8
1556.04s/248.21289	4222	5927.6	2927.6	1559.6	1404.4	1319.6
1262.63s/294.21898	19879.2	31722.8	14447.6	5422.4	5809.2	4801.6
1565.31s/160.12449	5234	6398.4	4076.4	2746.4	2428.4	2124.8
502.44s/135.03201	19560	21971.6	19083.6	11423.6	8882.8	17562.8
1521.74s/296.36272	5424	5853.6	4338.4	2779.6	2730	1865.2
1696.22s/332.29224	18468.4	17672	13218.4	10632.8	9614.4	9529.2
610.23s/162.03324	22560.4	30800.4	9036.8	1917.2	1986	1946.8
1432.42s/276.20824	34728.8	45100.4	22540.4	11454.8	10181.6	6639.2
1291.06s/156.85342	5523.6	5752.4	4122	3550.8	3504.8	3411.6
469.82s/179.06052	8365.2	8643.2	6105.2	5278.8	5305.6	5217.2
1717.87s/178.06274	14452	12534	9966	6173.6	4697.6	4522.8
409.46s/225.06447	8405.6	6816.4	5446.4	3993.6	3997.6	4388.8
1735.15s/539.43813	45380.4	36232.4	26195.2	14630	11529.2	11798
533.25s/448.12084	11514.4	10738.4	12612.4	4248	2544.8	3522
39.56s/94.04182	114986	113496	107248	101457	105834	100703
61.4s/139.06911	5075.2	5165.2	3606.8	2646.4	2602.8	2077.6
110.35s/510.08625	7276	8097.2	6943.6	5200.8	5244.8	4370
1121.53s/218.09428	11833.6	9780	8039.6	5340	4170.4	4725.6
1854.61s/554.32922	14934	12759.6	12456.4	9750.8	9106.8	9512.8
1546s/178.13567	186736	194376	110529	65696	58218	39174.4
1592.66s/94.07775	7542.4	7650.8	6010	4589.6	4984	3848.8
62.41s/577.09068	6793.6	10660.4	10537.6	1716.8	3339.2	1964.8
1492.91s/210.12648	8431.6	11676.8	5674.4	2837.2	2937.6	1965.6
726.62s/712.22125	7461.6	9972.8	12020.4	0	0	0
1265.73s/172.10946	16637.2	24641.6	11940.8	5825.2	6230.8	4877.6
1260.64s/149.10451	77130.4	85706.4	86984.4	51191.2	70260	56589.6
536.28s/181.03723	4219.6	2748.8	2765.6	626.8	462	241.6
1340.83s/344.25571	13094	17951.2	9660	5252	3954.4	3532.4
1492.82s/310.21367	80783.6	111585	55967.6	28300	27967.6	18320.8
512.99s/129.0567	9558.8	13181.6	9571.2	6102.8	8177.6	6907.2
1376.43s/546.19058	21350.8	23531.2	17520	10662	18740.4	15097.6
1627.95s/619.3818	5481.2	5357.6	2376	1178.4	672	763.6
50.57s/253.90865	40342.8	72502	71158.4	962.8	1797.6	1242.8
1823.97s/575.40423	5355.2	3812	1899.6	313.2	1123.6	706.4
1735.59s/402.297	8202.4	6651.2	7527.6	4328.8	4144.4	4069.6
51.19s/116.98342	16733.6	32600.4	27270.4	2856.8	3101.2	2878
748.67s/266.03083	6227.2	3639.6	4899.6	833.2	756.8	1163.2
1804.21s/360.32311	17778.4	17292.8	13143.6	9922.8	8202.8	7909.6
80.95s/290.02493	18715.2	18208.4	18828	14612.8	15009.2	13637.6
1545.55s/294.21872	290072	282502	245578	149692	138515	97425.6
726.26s/734.20252	5064	3836.4	1429.2	112.4	212	294.8
656.62s/316.11405	10577.6	9382.8	8034.8	5731.2	5410	4602.4
147.18s/149.10477	21051.6	19700.8	19174.4	11029.2	18238.4	14197.2
89.18s/111.04177	11985.6	15334.4	14526.8	8451.6	8194.8	8127.6
1045.97s/120.05718	4334.8	3494.4	3082.8	1594.8	870.4	1112.4
1216.41s/203.05865	4812.4	3639.2	5238.8	472	164.4	290.8
923.23s/534.13685	110784	82970.4	79853.2	42563.2	49122.4	36152
1209.42s/194.10696	3509.6	3648.4	3501.2	3186.4	2952.4	3184.4
1322.49s/350.24395	18580.8	15915.2	6553.2	2544.4	2447.6	2276.4
1584.74s/140.10595	117421	136276	142359	25933.2	0	0
1439.26s/493.31692	8299.6	5788.4	5554	2981.6	4267.6	4221.2
45.23s/198.54858	8413.2	7113.2	8533.2	5114	5236.8	5602.8
1524.7s/812.56067	22632	14200.4	13236	3454.8	4208.4	2335.6
1829.07s/266.27132	8724	6996.8	6699.6	3586	2637.6	2535.2
1835.75s/819.5561	10969.6	7884	9225.2	3314.4	2607.2	2467.2
973.61s/162.03359	5788.4	6128.8	3087.6	1920.4	719.6	1538
61.81s/117.07869	1.66352e+06	1364856	1.10285e+06	794815	792825	736574
1725.97s/105.07856	179730	147146	158974	102510	113146	97005.6
81.23s/88.01604	18135.2	16665.2	17263.6	14791.2	14736.8	14538.4
407.89s/185.06888	5916	3699.6	4442.4	1294	1225.2	1225.6
86.98s/188.04332	9990.4	5367.6	7272	308	279.2	235.2
793.35s/394.08611	7183.2	5793.2	5140.8	3684.8	2928	4236
1426.63s/370.10132	33136.8	27028.8	22530	16778	18697.6	17180
1395.5s/178.13547	9203.2	11440.4	5944.4	3886.4	4134.8	3110.8
1725.7s/138.04242	5469.6	4365.6	5162.8	1773.6	1788	1102.4
1591.46s/507.33143	4690	3075.6	3741.6	755.6	516.4	293.2
1317.63s/239.22523	22588	25878	17316.4	12703.6	8693.2	10113.2
1424.37s/192.07944	7959.2	7740.8	6426	5986	5708.8	6313.2
681s/373.10108	20560.4	11123.2	12652	1418.8	1435.2	1504
60.2s/202.14254	9796.4	9968	5410.4	3797.2	4475.2	3426.8
1110.96s/172.10973	11655.6	12861.6	8955.2	6444	6188.8	4654.4
1425.71s/398.13615	5373.2	4897.6	3830	3264.4	3042	3870.8
653.04s/162.03302	25354.8	39010	11551.2	2928.8	2378.4	3270.4
1033.34s/188.10464	65983.6	86034	54503.6	33406.8	24499.6	21768
1522.04s/222.16163	14650.4	17884	9304	6070.8	5605.6	4361.2
89.62s/159.0867	6842.8	5515.2	5737.6	4034	3793.2	3920
62.08s/86.04469	15070.4	11783.6	10118	6004	4513.2	4683.2
1660.71s/296.07472	25108.4	38002.4	23398.8	12695.2	20494.4	18831.6
1675.93s/569.4489	21440	17135.2	12794.4	7156	5606	4683.2
1671.87s/258.19752	8922.4	7730.4	6556.4	4120.8	2899.6	2886.8
1512.51s/262.22977	31995.2	23482	18705.6	10116.8	12684	9550
1445.95s/831.55415	10276	9118.4	8240.8	3177.6	2221.6	627.2
62.13s/919.20789	10417.6	14065.6	15171.2	3912.4	6650.4	4359.2
124.01s/85.57173	4281.2	6408	1542.4	104	94.8	0
58.5s/269.11107	14934	14916.8	8271.2	5922	5097.2	4704
1429.95s/294.21879	44585.2	59137.6	30689.2	17866.4	17216.4	11344.4
1855.04s/396.32206	5921.6	5588.8	6088.8	2546.4	1908.4	1536.8
1523.17s/164.15639	7263.6	8308	4054.8	2764.8	2770.4	2228
1724.76s/413.42282	13914	12172.4	8869.2	5857.6	4119.2	4140
48.83s/409.88085	7630.8	11326.4	9692.4	4079.2	5529.6	3683.2
1394.87s/348.2045	10300.4	15896.8	10120.4	4408	3437.6	2152
187.98s/132.04213	9568.8	7983.6	10990.8	3258.8	2560	3864.8
38.85s/92.02915	34622	32952.8	31387.6	28072	27036.8	26171.6
1512.4s/562.3344	126923	89004	109727	38483.2	53020	33844.8
1523.11s/150.14102	26329.6	32254.4	15455.6	10219.6	9709.6	7693.2
86.18s/324.03658	22220.4	14150.8	15504.4	5016	5284	3588
1535.96s/531.37706	15867.2	13172	11762.8	7879.2	7160.8	6096
1397.13s/322.08429	6570.4	6658.4	5174.4	4648.4	5341.6	5110
142.79s/117.07842	10664	10053.6	8737.2	7991.6	7304	7878.4
102.69s/213.08246	679226	672050	652915	187025	0	0
858.08s/419.17316	4528	4950	2272.8	1512.4	1008	2622.4
48.99s/218.12669	22142.8	17713.2	16014	11506	9424	10828.4
59.97s/103.06226	70674	54532.4	51449.6	34248.4	28861.2	31294.4
63.14s/234.9735	13079.6	22498	21852	3414.4	6106.4	3641.6
1562.99s/332.21087	4578	8236	6609.6	1926.8	3066.8	2147.2
1489.7s/481.31533	7161.6	6661.2	7382	4612.4	5117.6	4184.4
1292.37s/444.14205	4190.8	4006.8	4867.2	1658	2397.6	1408
607.39s/129.0443	13158.4	7652.8	9040.8	2077.6	1463.6	1597.2
606.96s/170.14123	36129.2	17731.2	23265.2	284	171.6	0
88.83s/336.07002	11865.6	13374.8	11478	8436.4	9930.8	7448
861.87s/175.02987	11564	19122	6902	2508.4	2374.4	2085.6
1826.17s/599.45315	4425.6	5086	2208.4	1402	943.6	2650
1177.97s/404.14709	6913.6	9078.8	3294.8	1884	2046.4	1862.4
1562.49s/310.21177	15846.8	16051.6	18869.6	5153.6	5688	2379.6
795.03s/123.03212	24537.2	38553.2	40864.4	5212	3074.8	3638.8
684.68s/156.94236	4908	4579.2	4214	2878.4	3577.2	4566.4
651.82s/165.04378	21316.4	30990.8	20335.6	13045.6	10601.2	11074
1829.78s/283.32323	28818.8	20191.2	27012.4	9249.2	8833.2	8668
1522.22s/592.46873	55824	86521.6	37915.6	16500.8	13283.2	6886
90.14s/148.03743	15538.4	11103.6	12426	6097.6	5600.4	5071.2
1789.22s/553.45438	32815.6	25554.4	18199.6	10492.8	7918.4	6956
168.95s/183.05526	7242.4	4745.2	3934.4	1815.6	1512.8	1768
535.21s/393.09073	4562.4	6032.8	5892	3006.8	3605.6	4704
801.09s/344.07437	5845.6	3529.2	5777.2	142	49.2	0
1400.7s/372.1182	7624.8	7282	5330	4581.6	5469.2	5082.8
1545.58s/294.21889	174234	220996	124558	80430.8	73248	48608
70.14s/524.16746	4661.2	6371.2	3271.2	2329.2	2181.2	3313.2
1319.91s/286.07249	6628.4	5995.2	5804.4	5016.4	4635.6	4744.8
606.72s/199.12112	96399.6	48044.8	46889.2	974.8	1088.8	730.8
1399.82s/267.25624	8738.4	9402.8	6141.2	4848.8	3908.8	3656.8
1396.73s/294.21834	19318	26520.8	13590.4	8782	9497.2	7024.4
1522.47s/278.22444	270949	355559	171666	109964	106207	75893.2
1043.2s/156.85385	5188	5169.2	4320.4	4140.4	4094.8	4184.4
88.65s/262.08052	11682.4	10718	10373.2	6987.6	5444.8	5276.4
1281.95s/601.30236	8504.8	4856.8	7999.6	371.2	607.2	399.2
66.08s/544.15543	13398.4	25453.2	14752.8	5369.2	6918.8	5111.6
1619.63s/739.46008	5512	4160.8	1808	697.6	148	632.4
887.6s/165.0428	70976.4	54580.4	35709.2	21035.6	16350	37786
60.14s/85.05249	6975.6	5762.4	5111.6	3622	3380.8	2878.8
887.18s/225.06434	22106	16376	10042.8	5053.6	3872.4	10845.6
1725.16s/518.13197	10780.8	10875.2	8972.4	7733.2	8399.6	6977.6
324.14s/213.24999	5026	5074.8	3728.4	3367.2	3087.6	3953.2
1375.91s/255.25628	9904.4	9386.8	7300	6100.8	6431.2	8277.6
1835.87s/616.45874	4148.4	4001.2	5253.2	848	385.6	173.2
124.83s/85.01533	7006	7912	4914.4	3446.8	3147.2	2058.4
1121.09s/406.16218	6952.4	5261.6	5184.8	3374	2546.4	3161.2
61.47s/111.04189	5910	6167.2	6581.2	3676	3576.8	2846.8
1340.2s/412.15248	12403.2	13772.8	9974.8	8754.8	8791.6	10982.8
1891.84s/140.10706	12918.4	14824	9202	7940	8018	10066.4
1355.01s/156.85374	5329.6	5005.6	4714	3455.2	4449.6	3364.4
88.34s/117.07885	1.19249e+06	1212700	712786	621015	631770	656707
886.09s/423.09376	6909.6	5411.2	4676.8	2404.4	1886.4	4894
63.01s/345.99462	3626.4	4776.8	5314.8	936.4	1505.2	338.4
1034.4s/124.0887	7034.8	11026	6022.4	3355.2	2765.2	2276.8
88.83s/347.06372	14778.4	9648.4	10603.6	5265.6	5014	5238.4
868.47s/598.15324	12992	13553.2	14533.6	7695.2	4874.8	6404.8
1522.58s/208.146	22768.8	29468.8	13549.6	9113.6	8043.6	6219.6
48.93s/152.52991	6185.6	9689.6	5056.4	3201.2	3464	3598
502.21s/163.0271	31321.6	36051.2	23235.2	6727.2	15381.2	31027.2
705.71s/180.04314	34155.6	23075.2	25780	11499.2	9212.8	8648
1522.55s/242.20353	6794.4	8762	4308	3002.4	2850.4	2168
47.01s/419.90179	27166.4	54696.8	45971.6	11411.6	13080.4	17632
89.18s/261.12121	215880	191625	109012	84744.8	91277.6	87658.4
1473.29s/294.21876	41368.4	26715.6	38712.4	9979.6	12753.6	9692.4
1578.18s/227.22505	13804	15006.8	9653.2	8591.6	8584	8186.4
61.68s/189.10007	4616	4130	3922	2760.4	2675.6	2076.8
1445.33s/194.12709	22943.2	33424.8	16786.4	9986	9218.8	6248
63.74s/105.04079	150935	114899	100841	66863.6	63877.2	54866.8
535.28s/330.09491	120030	168414	162870	78828	97792	122364
606.78s/216.14768	203042	97500.4	94924.8	1406	1124.8	344.4
1465.04s/108.09407	10370.8	6278.4	6946.4	2846	3439.6	3052
1522.97s/148.1241	7309.6	8704.8	4733.6	3657.6	3345.2	2767.2
89.04s/291.09581	59950	57807.2	55820.8	44843.2	35585.2	40578
1592.3s/342.23866	4879.2	4993.2	4089.6	3111.2	3606.8	2525.6
1442.74s/299.28168	5898.4	7735.6	4059.6	2994.4	3955.6	3463.6
1203.97s/130.04232	7741.2	9679.6	5081.6	4037.6	4922.8	4847.2
1575.35s/213.20629	9319.6	9387.2	6760	6286.4	6449.2	6380.8
1512.63s/552.3054	13094.8	9643.2	12246.8	4898.8	6678.8	4338.8
1638.58s/362.30305	105986	109866	84245.6	70683.2	56294	56188
61.68s/320.05101	7062	6542	5844.4	3948.4	5190.4	3356.4
1819.37s/112.09849	11490.8	13593.2	6921.6	3433.2	3257.2	0
57.83s/562.15908	11588	20887.6	9516	3668	2137.2	1345.2
1891.98s/101.12059	22794	20018	13516	9129.2	7509.2	16063.6
886.09s/433.12173	62026	42844	37178	17602.4	13350	36740.8
1712.24s/249.0793	25473.2	20969.2	19241.2	13497.2	11550.8	10200
1371.97s/218.13041	4980.4	4936	2684.8	2218.8	1872.4	1896.8
1158.24s/439.25914	6070	4639.2	6265.2	1918.8	2336.8	1340
1265.7s/105.07853	29696	24932	25443.6	8813.2	4164	0
961.75s/614.2204	18431.6	15760.4	11581.2	9407.6	7178	11096.8
54.61s/130.53194	3582	5858.4	5277.6	1888.8	1835.2	1523.6
64.19s/476.12852	5984	13632	6772	952.4	1884	0
47.33s/1523.68626	5510.4	4246	5129.2	3202	3130	3594.4
579.3s/146.03576	28744	21078	17143.6	10025.2	13248	18774.8
1587.84s/180.15004	5707.6	5478.8	3136.8	2303.6	2495.6	1602
89.13s/279.13186	60723.2	51943.6	29374	22505.2	25361.6	24268.8
1523.14s/176.11587	7451.2	8703.2	4378.4	3383.6	2863.6	2392.8
1583.05s/148.01581	796628	783793	782412	656326	597950	589899
1555.54s/436.25704	29381.6	19932	23120.4	10889.6	5528	11492
1719.7s/171.08691	37563.6	35525.2	43898.4	9340	0	0
1289.52s/785.26607	6431.2	3468	3809.6	882.8	1372	710.8
202.43s/108.02089	21731.6	25768.8	21252.8	18442	20358.8	19044.8
1432.66s/312.22914	40125.6	52584	27622	18036	13700.4	8517.2
117.8s/131.18407	8607.2	8020.4	5264.4	4493.2	5307.2	4768.8
136.12s/120.05727	1.36225e+06	1.31624e+06	1.09357e+06	1.01158e+06	1116230	1.15196e+06
1155.51s/192.07874	6406	7473.6	3582.4	3053.6	2932	3661.2
1593.4s/108.09321	7032	7927.6	5956	4732.8	4957.6	3681.2
1347.18s/185.21421	4795.2	5449.2	3616	3246.4	3180	2992.4
1397.81s/188.10671	26206.4	32423.6	16688.4	11577.6	12283.6	7047.2
1631.21s/472.28221	4774.8	3177.2	5533.2	262.4	242	112
59.13s/314.08572	11630.8	8678.4	9959.6	5522.8	5360	4465.2
69.78s/197.09002	43146.4	30266.4	21712.8	13027.2	11139.2	11206.4
1462.47s/416.27696	12367.6	16821.2	8210	6294.4	7265.6	7527.6
89.59s/125.08358	5454.4	5997.2	4350.8	4083.2	4214	4147.2
51.14s/155.90659	6085.6	17136.8	13656.8	0	48.4	463.2
1316.91s/493.28037	12989.2	9968.8	6370.4	3941.2	2315.6	2378
1246.95s/245.23551	10322.8	10243.2	6729.2	6099.2	5872	7451.2
1096.13s/198.08866	8816.4	5636.8	3870	1937.2	1876.8	2864.4
62.63s/1198.32508	13174.8	10467.6	14175.2	5782	9054.8	7960.8
1857.01s/147.08848	16848	8929.6	14297.6	2882	3020.4	6078
287.53s/115.06264	12687.6	11128.4	6726.4	5214.8	6866.8	5836.8
1457.33s/373.31896	6865.6	4956.4	4623.2	2879.2	1733.6	2514.8
1322.26s/512.29901	5624.4	4332.8	1653.2	778	672	532
717.42s/166.09909	4401.6	13116.4	9333.2	0	0	0
115.72s/118.02669	11629.2	9047.2	9980.4	6506.8	6263.6	5646.8
1398.25s/728.24644	97990	99485.6	98558.4	77162.8	95780.4	83327.2
1523.13s/180.11596	10434.8	12577.2	6062.8	4668	4191.6	3193.2
1621.07s/651.42307	7426.8	10372.8	3115.6	1854	752.4	1083.6
66.27s/226.06946	36991.6	31540	32568.8	23825.2	22430	19806.8
1667.5s/148.01753	11047.6	10214	11192	8546.4	8257.6	7962.8
1400.4s/592.19467	8566.8	6889.6	8031.2	5048	5303.2	4605.6
1514.02s/330.19498	5802.8	8619.6	7597.6	3095.6	4282	2238
1335.1s/308.19854	21019.6	20978	14388.8	10843.2	6648.4	6410
1499.18s/329.32814	8679.2	13704	7962	5068	6688	6199.2
1098.88s/176.04708	12951.2	19130	8078.4	4857.2	7126.4	4701.6
1815.28s/229.24068	15266	16982	6721.6	5038.8	3019.6	2942.8
1391.44s/134.07317	5158	5810.8	3559.6	2915.2	2722.4	2090.8
1474.48s/495.33214	22387.6	16571.6	18563.2	11488.4	11218.8	10124
766.56s/376.13765	3106.8	3464	3501.2	2479.2	2237.2	2166.8
1512.01s/567.35238	35327.2	28723.2	46956	5769.2	5496.8	6098
118.41s/85.15988	16255.2	24286.4	18486	12120.8	13069.6	11822
127.39s/293.14743	121045	110513	64035.6	52218.4	63810.4	53584.8
331.04s/680.18356	5633.2	3830.8	1247.6	199.2	194.8	109.6
60.14s/247.10619	7895.2	5100	4418.4	2341.6	2441.6	2005.6
1522.78s/166.09853	5966.8	7322.8	3956.4	3226.4	2668.8	2393.6
838.48s/217.13147	6562.4	2936.4	4877.6	152.8	39.6	0
476.78s/113.08377	55799.2	55275.2	51796.8	40438	33161.2	31554
1364.71s/199.22992	301496	359137	339862	233598	205586	190572
1522.93s/194.12518	18393.6	24380	10358.8	7761.2	6409.6	5696.8
89.27s/201.06387	4654.4	4389.2	4082	3402	2794.4	2855.6
777.8s/591.10237	1878.4	4573.2	2280.4	474.4	922.8	1565.6
1216.44s/200.14101	29704	31567.2	15238.4	12688	8904	9032
339.7s/135.03285	5333.2	4354.8	3907.6	3039.6	3118.8	2605.6
50.83s/187.90486	5496.4	15366	7524	790.4	804.4	838.4
1656.45s/675.44624	19914.8	18754.4	6040.4	4105.6	2183.6	2497.2
1525.77s/424.28254	17633.2	9590.8	9696.8	2790	3263.6	1738
1319.55s/581.33249	21806.8	16924.8	9323.6	5826.4	3486	2967.6
1502.49s/332.19557	7162.4	8820.4	4654.8	3496	2917.6	1995.6
1262.37s/660.47992	6059.2	13918	5191.6	1058.4	890.8	520
777.8s/591.3025	1668.4	4106.4	2018	361.2	800	1476.4
1639.76s/308.19614	5787.2	7531.2	6316.8	4745.2	4096.4	4231.2
1300.53s/330.23994	50835.2	28299.6	46156	7953.6	6549.2	6281.2
60.63s/134.02163	2.61337e+06	2.03715e+06	2.43036e+06	1.56627e+06	1.63514e+06	1557094
49.34s/213.91023	82085.2	227232	125684	17830.8	20262.8	24610.8
47.81s/793.80021	1893.2	5371.2	3959.2	170.4	203.2	0
89.38s/189.10009	9323.6	6886.8	5446.4	3808	3150.4	3054
1717.72s/238.23629	19545.6	17420.8	12400.8	11230.4	11573.2	12090.8
1263.61s/158.10737	8052.8	5498.8	6001.6	3603.2	3298.8	3323.6
1389.74s/192.07904	9268.4	12138.4	11024.8	6349.6	3726	4948
1741.26s/556.0895	4221.6	5360.8	1879.6	1176.8	364	120.4
1376.7s/306.18296	10726.4	11434.8	6816	5439.2	3242.4	3239.2
48.62s/227.96004	185089	144518	119508	89968	56760.8	97062.4
1384.14s/243.2565	12928.4	13736	9338.8	8840.8	9147.6	8922.8
167.7s/183.05328	7642.8	4380.4	5320.8	2167.6	1884	2099.6
918.97s/553.21659	8726.8	8730.4	5702	5168.4	5737.6	6538.8
715.56s/392.16807	9497.6	24238	23175.2	36.8	0	0
1400.85s/428.14743	5482.8	4389.6	3853.2	3058.8	3111.6	2721.2
1324.38s/568.15815	109549	57904.4	88216.8	0	38442	0
1698.17s/157.11064	8473.6	8931.6	5602	3188.8	1604.8	0
869.7s/373.13698	6047.2	4932.8	3488.8	2969.6	2766	3131.6
1488.2s/948.61226	4864	3050.8	4117.6	1796	2124.4	2006
136.12s/92.06238	88147.2	84802.4	70204.4	65085.6	73605.2	72486
1592.15s/250.22936	8006.4	12139.2	4711.6	3000.4	1782	1446.4
1512.33s/354.27637	41642	29488.4	26266.4	15816.8	22867.2	16351.2
1064.89s/244.13098	22907.2	33651.6	19559.2	12691.2	14736.8	8889.6
1332.66s/533.31013	5958.4	4431.6	2287.6	1498.8	960	1146.4
607.04s/87.10431	165890	67292	107920	1836	1367.2	905.6
1281.58s/601.30749	17464	8123.2	14440.4	1025.6	1644	846.8
1280.63s/213.19291	6134	7070.4	3307.2	2211.2	4066.4	4135.6
53.68s/248.03636	6647.2	13991.2	6405.2	2630.4	2452.8	2522
1810.83s/612.47551	6941.6	5983.6	3509.2	2744.4	2840.8	2047.6
1624.17s/833.57345	7993.2	6271.6	1375.6	464	504.8	572
1498.01s/567.35242	66868.4	38644.4	65493.2	13018.4	13190	13572.8
47.86s/663.84097	3796.8	9819.2	7601.2	1231.2	1482	1977.6
1261.24s/157.11552	15934	10902.4	12674.8	6142.8	5496.8	11093.2
1584.9s/330.1955	10164.4	8580.4	13304.4	2630.8	3405.6	2137.2
80.21s/268.04422	9710.8	7544.4	8456	6217.6	6504	7089.2
56.35s/382.0959	27264.4	54020.4	24694.4	11428.8	12512.4	10542.8
1640.19s/227.22511	53106	57734	44242.4	42518.4	38839.2	40002
79.45s/440.0126	3010.4	7339.2	5023.2	1163.6	1502.4	1134.8
1567.6s/298.2498	65438	115264	46786	25671.2	14610.8	14051.6
1618.97s/500.33399	6363.2	4820	5593.2	3236	2547.2	2445.2
1672.98s/325.29711	9594	6457.6	5217.6	2086.8	4399.2	1670.8
47.42s/305.92117	23241.6	59683.6	44698	8521.2	10194	13276
1638.74s/379.32884	12635.2	12248	9294	8500.8	6965.6	7099.2
1427.8s/220.14511	4835.2	5752.4	1730.4	1434.8	1083.2	1306.4
1095.02s/404.14683	12361.2	11704.4	9177.6	8070	8558	6882.4
1293.08s/354.10939	9985.2	6769.6	5340.4	3546.8	3778	3690.4
123.48s/131.20128	8808	10479.6	5876.4	4650.8	6152.8	4218.8
51.53s/235.98878	31912.4	53300.4	43814.8	21130	18557.6	16300.8
48.11s/166.01098	6996.8	10090	7057.6	5422.4	5340.4	5299.2
48.88s/250.15313	13666.8	8594	8300	4604	3996.4	3806.4
1258.98s/393.06961	17469.6	16490.8	17404.4	12432	14106.4	10846.4
455.33s/213.25222	4990.8	5207.6	3803.2	2921.2	4141.2	2874.8
653.2s/158.05768	19452.8	14175.2	22088.8	4754	6791.2	2988
1719.36s/402.29682	8701.2	5410.8	7081.6	3398.4	3025.6	3649.2
1804.14s/112.95643	7222.8	11536.8	5365.6	2848.8	730.4	104.4
66.23s/352.03185	3828	13006.4	6343.2	0	498	0
38.99s/104.95553	7138.8	6570	5144.4	4559.6	3229.6	3933.2
1385.09s/328.22505	10094	16929.6	7602	4618.8	2646.4	2359.2
1496.08s/510.29433	5481.2	3334	5076	1745.2	1842.8	1859.2
65.7s/180.06353	124821	103274	110549	78024	72554.8	62041.6
661.56s/176.04769	43683.2	23870	22712.4	5998.4	3047.6	21460
48.08s/425.89441	17380	14028	12612	10642.4	11041.6	10389.6
47.75s/679.81911	1486.4	5425.6	3567.6	0	81.2	325.2
1045.59s/180.07823	5039.2	4024.4	3001.2	2578	2382	2769.6
550.89s/135.05444	218490	146178	174034	105098	110618	123578
61.66s/261.12105	93608.8	67702	42490.8	29400.4	33543.6	27242.8
1666.93s/385.39108	9782	7359.6	6081.2	4376.8	3108.4	3047.2
1489.79s/531.30872	10076.4	10742.8	11979.2	7577.6	8457.2	7163.6
1592.23s/182.13012	31379.2	50894.4	18296.8	11647.2	6148.8	5753.6
1824.19s/1154.82153	5038	4599.2	2875.2	2686	2238.8	2583.2
1635.6s/809.52033	6379.6	5547.6	818.4	424.4	0	628
1749.48s/599.1373	3314.8	4365.6	4194	2566	3326.4	3164.4
210.71s/156.94245	5594.8	5448.4	4957.2	3798	4644.8	3284
1431.41s/170.09458	9909.2	10094.4	6158	5765.2	5197.2	4800.8
552.21s/157.14655	11937.2	8595.6	10863.2	5117.6	6402	9421.2
1592.85s/296.23423	163386	176810	136008	106525	119072	77021.2
66.64s/678.18711	11766	10202.8	9945.6	7131.2	8211.6	5636
1627.15s/635.41733	14370	11674.8	3313.2	2177.2	1151.2	1166.4
60.74s/134.10794	7183.2	5273.2	6718.4	3999.2	4137.2	4171.2
208.02s/213.25035	4443.6	5224.4	4367.6	3145.2	4171.6	2915.2
1445.19s/334.21274	12871.6	21524.8	10268.4	5360.8	5249.6	1128.8
1617.77s/751.4889	4949.6	3239.6	665.2	0	0	0
51.38s/93.93524	13294.4	8367.6	13337.6	4120	4323.6	4054.4
1354.07s/312.1923	5204.8	3328.8	4349.2	1243.6	3060	1533.2
861.89s/633.21778	53863.6	44967.2	46939.2	31927.6	40940.4	29443.2
1010.44s/232.13078	6918	16566.4	7646	2494.8	1954.4	1515.6
1423.78s/146.03614	36261.6	35966	34935.6	32908.4	31118.4	35007.2
1525.9s/579.32439	8057.6	5278	7119.6	3116.4	3563.6	2610
1521.69s/318.2162	52171.2	55381.2	35391.6	30302.8	32102	21990.8
1550.79s/420.22571	5160.8	7582	7171.2	4046.4	4290.4	4278.8
1834.67s/695.63922	6590.4	4712	1535.2	787.6	784	492.4
77.89s/149.10489	24994	24487.2	22960	22456.8	22518.8	21714.4
39.7s/104.03719	108124	106778	82424	77068.8	56368	72460
1475.65s/172.12467	6388.4	5094.4	3994	3257.6	2350	2530
1418.93s/194.12602	7839.2	9402.4	4886.4	4155.6	3422.8	2479.2
1723.15s/528.36396	26054	16049.6	14992	8160.4	7654.8	5724.4
921.86s/320.08989	7250.4	4208	5498.4	2302.8	1672.4	1740
1626.26s/765.514	24672	22184.4	4460.4	3254.8	2581.6	2182.4
1376.9s/966.32943	8173.2	8246	6950.4	6041.2	6408.8	7918
1318.3s/157.14737	44315.2	45992	43754.4	38539.6	34060	33637.6
67.27s/122.03892	120693	129758	97600.8	92340.8	89247.6	79882.8
1855.83s/462.30116	14919.6	12047.2	11483.2	9624.4	8758.8	8660.4
58.51s/431.16372	41078	36694	21457.6	19068.8	14795.6	13446
786.57s/213.08226	134434	63618.8	34394.4	0	0	0
1317.63s/594.21035	5816.4	4942.8	5237.6	3927.6	4110	5224.4
47.45s/549.86035	5254.8	16014.8	11819.6	1566.4	1810.8	2573.6
1588.03s/148.01603	750180	743652	741640	635020	576946	550143
55.82s/265.15237	27836.4	16802.4	20943.6	8609.2	6295.6	3998.8
1277.59s/328.22378	17649.6	10009.2	13813.6	5800.4	4164.4	5682
1485.39s/398.34985	6855.2	6646.8	3805.2	3573.2	2452	2671.6
1365.89s/346.18915	5454.8	5156	3517.6	3214.4	2845.2	2412.8
747.11s/144.04163	15164.4	18917.2	14034.8	8444.8	8047.6	2679.2
935.79s/134.10909	4696	6106	3020	2737.2	2297.6	2250.8
49.29s/164.03788	127355	442131	242380	20887.2	0	0
1852.41s/526.3157	26951.2	25330	25538	23333.2	21521.2	21893.6
61.69s/201.06476	5271.2	3689.2	3266	2220	2095.6	1558
687.53s/338.09913	5262.8	9386	1240.4	335.2	459.6	70.8
1805.49s/140.95165	4771.2	5190.4	2099.2	1602.4	620	0
1584.25s/685.43053	12249.6	10676.4	2816	2395.2	1252.4	1340
1724.25s/97.06153	8416	7398	8283.6	6041.2	4593.2	5638.4
63.48s/856.2118	4870.8	3849.6	4867.2	2126	2281.2	1081.6
89.22s/233.12548	9285.6	6477.2	4937.6	3700	3990.4	3770.8
1798.59s/745.48854	13882.4	8853.2	2862.4	1068.8	1955.6	1442.4
1523.39s/690.44526	5353.6	4303.2	1375.2	1092.4	760	653.2
1625.87s/677.46086	30147.6	28725.2	4934.8	4480.4	1964.8	2605.6
380.27s/126.0312	37500	37720.8	37850.4	19652	19355.2	6902.8
1460.76s/700.38659	11923.6	7498.8	7154.8	4469.2	4506	3958
215.74s/170.02158	3514.8	6957.2	3283.2	1673.2	2171.2	3150.4
510.43s/462.13666	12237.6	10997.2	12376	8124	4970	8554.4
56.46s/578.13934	8677.6	27264.4	11454.8	1743.6	2082.4	2062.4
1515.09s/112.12373	6082	4278	6204	2647.6	2162.8	2148.4
513.06s/143.07282	49654	85368.4	58444	32463.6	48769.6	42937.2
1430.07s/847.55544	7397.2	6474	832.4	629.2	381.2	372
66.03s/706.1982	13297.2	19749.2	11261.2	8834	10160	8602.8
1317.7s/475.26993	13474	9176	4307.6	2897.6	1621.2	1632.8
63.41s/680.18451	5016.4	2847.2	982	220.8	134	93.6
1572.1s/356.2915	5885.2	3248.8	5632	1270.8	1766.8	1010.4
1817.18s/137.08841	5787.2	9080.4	3616	1451.2	1508	5808.4
1754.78s/106.06448	27890.8	26615.2	25496.4	23630.8	23042.4	21273.6
1319.91s/224.03548	64249.2	58199.2	58160	50026.8	42990	43166
1127.2s/388.15351	10246.8	7016	6045.6	4573.2	3632.4	4646.8
61.53s/117.17135	8652.8	5382	6083.2	3681.6	4049.6	4201.2
1581.19s/701.46239	16200.4	12380.4	3362	2587.2	1354.8	1748.4
101.64s/118.02667	6973.2	7880.8	9195.6	4938	4781.2	4246
67.26s/90.04747	31724	26888.8	24761.2	21206	19961.2	17384.8
317.12s/152.01035	14387.6	13441.2	12211.2	9872.8	11003.6	7875.2
58.3s/251.10042	24641.2	16800.4	11658.8	8444	7438.4	6259.6
185.02s/156.9417	4509.6	5150	3738.4	3516	3732.8	3262
1337.11s/244.16761	5546	5680	5806.4	4623.2	3689.6	4016
159.64s/134.0214	12019.6	11898.4	13796.4	9376	10300.4	11576.4
1820.04s/227.26087	5204.4	3907.2	3583.6	2816.8	3340.4	2970.8
1625.91s/607.38432	10438.8	8869.6	2182.8	2049.2	940	1560.8
1316.34s/222.12536	70894.8	66158.4	73309.2	57082.8	50943.6	51563.2
1829.54s/615.54609	6082.8	3618	2470.4	1337.2	200	395.6
1433.12s/158.10824	8748.8	10005.6	4862.8	4706	4453.2	3655.2
94.3s/258.0856	5109.2	5960.8	3424	3318	2152.8	3419.6
62.4s/237.08225	7306.8	4866.4	3784.8	2255.6	2201.6	840
1334.84s/290.18481	12440.8	12689.2	6442	6376.8	4614.4	4522.8
73.89s/260.03066	9888.8	6485.6	7319.2	4262.8	4470.8	3135.6
1606.73s/699.44807	5818.4	3896.4	1802.4	1304.8	848	1033.6
1581.82s/827.52705	11085.6	9268.8	1347.2	1176.4	840.4	796
1617.16s/813.54619	26863.6	22852.8	2992.4	2680.8	1284	948.4
882.23s/360.14159	5443.2	10040	4850.8	2751.2	2214.4	5391.6
1190.8s/156.94254	6976	5803.2	6497.2	4883.6	4391.6	5855.6
1538.05s/312.22902	111721	126148	57199.6	56050.4	37007.2	35170
1604.28s/112.95661	8479.6	5305.2	3180.4	1734	3088	2236.8
1622.83s/807.55961	62565.6	53007.6	10764	9925.2	6405.2	4748.8
1122.96s/434.15692	14302	10086.4	9911.6	6130.8	8745.6	5541.6
1420.14s/301.29719	13144.8	17990.8	11000.8	9885.2	9656	10418.4
47.69s/435.87999	3921.6	14318.8	9726.8	1107.6	1188	1972
1627.49s/661.43049	37592	43915.6	6208.4	6884.8	2873.6	2301.2
1769.64s/747.50346	25318.8	19050.4	4173.2	3150	2556.4	1457.6
732.35s/388.1344	6410.4	6527.6	7061.2	3849.2	1492.4	1962
805.37s/156.94302	6009.6	5787.6	4616	4164.8	2604	4290.8
1713.5s/771.50498	11790.4	7195.2	2807.2	1210.4	1552	0
1319.53s/535.32704	33540.4	27655.2	8729.6	8175.6	4445.2	4137.6
1666.85s/813.54865	16152.4	12116	2917.6	2406.8	1487.2	1609.6
1259.18s/723.14329	11788	9650.4	10729.6	7260.8	8556.4	6122
1180.36s/260.12542	5138.8	11553.6	3582.8	1666.8	1631.2	1170.8
109.01s/174.07948	4801.2	5291.2	2828.8	2577.6	2824.8	1801.6
370.92s/87.0683	13704.4	10784	12086.4	9241.2	7620.8	8844
1466.3s/301.29804	72248.8	48164.8	100468	10020	8122	14376
1545.38s/362.20606	6393.6	5510.8	5744.4	4033.2	4211.2	2822.8
1795.68s/787.53429	52812.4	56110.8	9210.8	10641.2	6812	5790.4
1725.84s/149.10497	1.05924e+06	983600	787251	679585	882598	845462
1784.88s/597.47952	19189.2	14200	9538.8	7780.8	5842.4	4772.4
94.11s/178.048	13634.8	11032	10772	9531.6	9058.4	9530.4
67.3s/118.04196	70315.6	65058.8	55787.2	52020	50286	43611.6
938.98s/482.14241	7432.4	6456	6924.4	5478.8	6587.6	5986.4
1385.57s/254.11595	5478	5454.8	4157.2	3606.4	4576.8	4833.6
1470.65s/453.28548	5370.4	3303.2	4164.8	2433.2	2502.4	2939.6
1478.05s/94.07762	9581.2	7480.8	6821.2	5806	4596	4845.6
103.67s/139.99316	726477	1.11123e+06	0	0	0	0
1581.45s/659.41412	5600.8	4074	1027.2	859.6	669.6	732.8
57.71s/821.16276	7762	8842.4	9603.6	6188.8	7420.4	6234.8
61.32s/218.08826	9899.2	6016.4	7367.6	3547.6	758.4	1709.2
969.11s/157.1161	10960	13748	12866.8	8304.4	8008	5373.2
104.47s/157.01959	1.27409e+06	1975642	0	0	0	0
1868.37s/145.93016	7527.2	5763.2	5912.8	3751.6	5262.4	3214.8
370.85s/141.07874	19036	14731.2	16390.8	12704.8	10548	12529.6
1657.09s/633.41086	1344	5135.6	2324.4	340.4	109.2	417.6
1582.69s/278.15167	88731.2	79917.2	75452.4	69232.8	60382	59826.8
1622.91s/555.43383	46906	38979.2	18771.2	17671.6	12101.2	9798.8
1566.06s/400.28236	11624.8	5427.2	5912.8	2244.4	2793.6	2356.8
1488.34s/312.26526	36742.4	25248	26175.2	19360.8	18457.6	17493.6
1477.3s/122.10915	8989.6	5915.6	6178.4	4324.4	3781.2	3613.6
1819.82s/159.08958	5478.8	3913.2	4363.6	3242.8	3374.8	3489.2
1178.26s/184.11012	4396.4	5332.8	2933.2	2845.6	2276.4	1983.6
61.66s/417.1479	6308.8	3583.6	2974	1696.8	1437.6	890.4
1399.4s/192.07891	37865.6	40654.4	30005.6	27630	33764.4	32228.4
987.54s/248.14479	8969.6	6390	7708.4	4974.8	3057.6	5068
1469.6s/310.21021	22599.2	15271.6	6614.4	4566.8	3062	0
1669.86s/200.14153	6362.8	5108	4059.6	3608.4	3525.2	2943.2
1724.94s/87.06803	60970.8	55104.8	56748.4	30384.4	53487.2	29516.8
661.43s/264.14776	53569.2	25077.2	26698.4	5913.2	1998.8	27061.6
91.9s/135.06418	40310.4	52227.6	37954.8	28918.8	8987.2	19456.8
1310.29s/535.32507	28114.8	24548	6894	7149.2	5079.2	2751.2
548.79s/343.09371	22691.2	15135.2	19252.8	12209.2	11656.4	13051.2
1822.05s/101.11937	43067.2	17969.2	9089.6	0	0	0
1638.99s/194.11677	11866.8	11196.4	8552.4	8517.2	7054.4	7325.2
39.48s/139.9929	2.11904e+06	2.02942e+06	1956440	1.88554e+06	1.91273e+06	1.79622e+06
39.45s/83.0372	12772.8	13569.2	13141.6	11648.8	10994	10198.4
1782.17s/106.07874	9888	8397.2	9611.6	7649.6	8032.4	7976.8
1391.11s/136.08862	5880.8	6781.2	3634	3631.6	2868	2472
1526.26s/129.07845	29842	15832.4	27308	5376.4	9917.2	20040.8
1474.08s/312.22874	165001	102105	184589	51342.4	55268.8	45144.4
302.84s/162.03424	6993.2	3250.4	4086	1524.8	2287.6	2276.8
550.52s/162.03643	7270.4	6134	5144.4	4654	3396	5171.2
1847.31s/479.41768	21349.6	18260	16363.2	14166	11458.8	10211.2
61.3s/217.09218	7498.4	2580.8	4619.2	517.2	1476	1509.6
679.43s/160.12258	4684	3510.8	3452	2818.4	3003.6	3341.6
253.1s/137.99499	10477.2	12688.4	10974.8	9596	8078.4	10109.6
57.17s/103.09958	672474	649221	488839	457836	444772	342929
1592.82s/170.09405	14942	14270.4	8765.6	7412.4	9962.8	5730.8
125.36s/131.09399	1201450	1792194	1.87603e+06	631589	0	0
707.38s/156.94315	6199.6	5754	4294.8	3904.8	2685.6	4828
1852.67s/480.31074	18551.6	16559.2	15922.8	14806.8	13355.2	13226
1486.06s/453.28512	294394	205362	258366	170479	176828	181922
1734.89s/392.26697	5088.4	4094.4	5064	3392	3405.6	2997.2
131.03s/257.12656	7671.6	6637.6	3875.6	3644	3988	2857.6
254.89s/340.04312	4349.2	7360.4	5441.2	3609.6	3895.2	3664.8
1544.93s/338.27979	6853.2	3350.4	4651.6	2050	1933.2	2275.2
66.23s/560.12524	10679.2	38641.2	16678.8	3095.2	5036.4	4341.6
65.5s/740.18757	2104	7362.4	3253.6	605.6	1098.8	378.8
949.91s/208.07354	41530.4	39492	21955.6	22546.4	20866.8	27750
1508.32s/479.2996	11526	6831.6	14176	2625.2	2492	2723.6
48.73s/236.13741	36735.6	22273.2	21109.6	14510.4	14538.8	13449.6
49.42s/227.92953	5827.6	5839.6	5693.6	5297.6	4675.2	4790.4
61.53s/279.13188	30149.2	21730	13428.8	11454.8	13348.8	11517.2
1319.5s/224.03786	75620	73795.2	54218	55426.4	49043.6	48812.8
1856.11s/729.49441	16235.6	13450.8	2444.8	3006	2165.2	2126.4
39.52s/126.03151	37750.4	37355.2	37939.6	34814	32758.8	32074
1115.9s/344.21963	6232.4	7568.8	4276	4186.4	3296.8	2782
1316.35s/213.24277	3455.2	5593.2	4192.8	2694.4	3419.6	2610.4
1743.58s/811.53282	19756.4	17114	4194	5063.2	2758	2848.4
796.14s/238.07207	2302.8	2522	4241.2	638.8	758.8	624.4
1398.81s/190.0634	22759.6	24400	16978.8	16529.6	18938.4	18638.8
1297.96s/180.1151	87155.2	121869	34610	37678.8	27919.2	30447.6
151.29s/174.07938	4426.8	5388	2784.8	2399.6	2668	1210.8
1309.13s/581.33223	18912.8	12388	7814.4	6089.6	4600.8	3186.4
1843.71s/523.44282	30620.4	21727.2	18017.6	13816	11690	7595.6
817.88s/248.14302	3783.2	3907.2	5795.6	2032.4	2002	2783.6
1802.66s/194.11575	12038.8	8766	8646.4	6291.6	6424	4278.8
1771.4s/789.54847	86102.8	64594	13437.6	14868.8	7834.8	6647.6
1322.2s/108.09334	6982.8	13127.6	4176.4	3354.8	2287.2	2360.4
1551.9s/359.23074	3737.2	8853.2	5119.6	2080.8	3493.2	2094
1795.76s/745.52022	2645.2	8917.6	5318.8	1301.6	379.6	0
1839.95s/731.51322	10918	9067.6	1873.2	2258.4	1868.4	1572.8
105.01s/244.06998	11988.8	16845.6	19413.6	8344.8	7838.8	6570.8
45.59s/129.51697	8784.4	12854.4	11485.2	7939.2	6650.8	7371.2
1556.57s/132.09422	6743.2	8060.4	7266.8	5816.4	3722	4942.8
522.72s/448.06039	22090.8	28441.2	7822	7237.6	8780.8	1483.6
1789.5s/162.11823	10225.6	7951.2	8384	3368.4	8666	5034
1858.22s/165.11587	11147.2	10766.8	9114.8	8378.8	9902	9903.6
1477.54s/108.09276	11108.4	8359.6	7676.8	6482.8	5234.4	4954.8
1259.25s/330.07405	683171	556605	598888	457696	505812	391986
1351.78s/458.28703	7423.2	4781.6	5842.8	3017.6	2479.6	1046
57.77s/308.12172	33182.8	20275.6	14737.2	11330.4	8523.2	12986.4
45.62s/128.1311	32552.4	55317.6	24232.4	19122.4	21879.2	26508.4
95.36s/83.03713	329815	332589	268174	247664	152022	251628
1725.1s/334.15821	12290.4	6774	3203.6	2013.2	476.4	109.6
1549.11s/787.497	4799.2	2879.6	638.8	481.2	206	272
57.07s/479.04599	7219.2	7455.6	8719.2	5770	6806.8	6529.6
1575.1s/673.43166	9313.2	6284	1892.4	1772.4	1464.4	1425.6
1780.7s/256.24022	10060.8	8658.8	6958.8	6382	7553.2	6486.8
1477.08s/560.31907	225443	122860	181859	80980.8	84161.2	60655.2
1525.65s/533.35689	32205.2	17125.6	19553.6	8550	14726	7616.8
1875.96s/310.28642	21618.4	17182	17235.6	10993.2	14632.8	7140.8
1600.64s/753.49264	10558.4	5520.4	1528	714.8	232.4	189.6
1725.61s/747.50277	8041.2	8462	1130.4	1882.8	1040	733.6
1525.76s/552.30521	15628	9861.2	15194.4	6682.8	8210.8	6005.2
58.5s/461.17801	14963.6	11244.8	8211.2	7620.8	7230	6875.6
171.19s/205.09518	6179.6	5196.4	5845.2	4600.4	4480.8	3976
293.85s/156.93868	4422.4	5173.2	3867.6	3447.6	1894.8	3582.4
105.01s/290.07557	5196.8	7266.8	8329.2	3718.4	3476.8	2766
1468.71s/206.02574	23836	21455.2	17252.8	17158	13911.6	14528.8
935.63s/196.1101	31156.4	42296	14582.4	15773.6	14269.2	12392.8
1319.49s/240.06751	184876	187058	132210	137906	124369	121372
1812.08s/199.22985	9899.2	9072.4	9066	6756.4	3157.6	4260.8
1857.85s/550.45838	4315.6	3310.8	4429.6	1873.2	407.6	100.8
1703.56s/837.56646	11149.2	8341.6	274.8	908.8	0	0
897.26s/213.25084	5346	5109.2	3829.2	3672.8	4187.2	4464
137.92s/409.94788	11518.4	12091.2	8396.4	8002	7952.4	5610.4
1476.78s/158.10739	8839.2	7905.6	5090.4	5359.6	3795.6	4426.4
748.4s/150.02584	18870.4	14077.6	9226	8769.6	8313.6	7658.4
62.76s/398.0749	14075.6	59036.4	22378	3973.2	4416.4	4386
1348.99s/312.22922	24011.2	49978.4	12848	10355.6	3070.8	2839.6
1808.02s/106.06485	10069.6	9342.8	10032.8	9048.4	8934.4	9012.4
1586.5s/356.29183	5633.2	3087.2	4892.4	1808.8	2562	1316.8
58.51s/263.10047	16174.8	11638.8	8288	7468	6808	5662.8
1572.13s/564.3485	10979.2	6544	14875.2	1924	2515.6	1501.6
1586.71s/564.34826	13387.6	7522	16863.2	2469.2	3514	1650.8
1640.17s/739.46157	3972.8	4863.2	0	560.8	0	0
60.42s/134.6221	7412	3075.2	5605.6	1674.8	1871.2	1622.8
544.39s/176.06835	6222.4	5102.8	10802	1010.4	818	680.4
1849.59s/418.3659	20255.6	18041.6	17542	15252	12478.4	11306
659.66s/168.04138	9064	10124.8	4197.6	4762.8	4264.4	3392.4
121.54s/293.14735	25716.4	20118	18816	15610	19398	17227.2
1317.91s/388.29358	8009.6	7964	9262.4	6757.6	5671.2	6518
57.14s/205.09523	8450.8	6086	4982.8	4255.6	4300.8	3304
45.16s/111.1044	22362.4	36361.2	16589.6	13943.6	16280	18791.2
49.08s/175.08386	9842	6731.2	6042.4	5016.4	5126.4	4826.8
1551.11s/398.24356	17787.6	33991.2	23631.6	14526.8	16758.4	17071.6
816.68s/98.03596	7145.2	9199.6	5011.2	4417.6	0	4181.2
1469.2s/298.05454	5798	5578.4	5560.4	4983.6	4747.6	4210
1625.43s/649.43098	30781.2	34953.6	4274	8241.6	3745.2	4187.2
1033.19s/156.94217	5007.2	6326.8	4511.2	4349.6	4231.2	4097.6
1486.71s/484.27955	201383	156158	190426	135482	139251	121371
311.36s/156.94391	5396.8	5309.2	4702.8	4621.6	3717.2	4417.2
1510.58s/357.21507	3772.8	7958.8	4619.2	2694.4	3255.2	2212.4
1477.01s/550.29042	20536.4	13213.2	19572	10085.6	9412.8	7853.6
317.48s/429.98483	5747.6	5158.4	3608.4	3567.6	4073.2	3623.6
1796.96s/611.5537	3597.6	6006.8	6996.4	2221.2	1350.8	842
1293.38s/114.06915	7204.8	6179.2	5480.8	4867.2	4137.6	3274.4
1832.92s/787.5337	12113.6	8465.6	2422.4	2762.8	1903.2	1770
1372.56s/160.08771	13206.8	14623.2	8313.2	8328.4	8228.8	5357.2
60.47s/134.17014	11276.8	5252	8802.4	3403.2	3898.4	3507.6
1355.7s/238.15584	4373.6	4205.2	3266.4	3214.4	2709.6	2325.6
1137.66s/814.19421	12772.8	8913.6	6084.4	5753.2	4544.4	5075.2
1469.13s/314.08545	87668.4	83828	85973.2	76707.6	72646.4	66326.8
45.52s/241.02516	2856.8	8907.2	4768	1834.4	1946	1318
1548.36s/829.54338	16281.6	9140	2039.6	1754.8	1293.2	1049.6
1423.18s/326.20367	6288.8	8901.6	3809.6	3867.6	1601.2	1309.6
860.08s/499.16216	13168	5217.2	15621.2	949.6	1662	1939.6
80.88s/305.99025	5184.8	12268	7740	3962.8	4602.4	3644
1510.45s/270.2191	10466.4	12868.4	7954	8252.8	6358	6512.8
1477.01s/577.31018	10864.4	6508.8	9286	5098.4	4405.6	3700
1789.4s/213.08206	580570	197060	107528	0	0	0
1485.06s/128.04719	5094	4683.2	4692.4	4419.2	4106.8	3997.2
94.79s/131.09469	5749.6	5893.6	4329.6	4314.8	4635.2	3769.2
1172.36s/213.24967	6229.6	5289.6	3904	3977.2	3282	4298.8
1805.49s/170.09244	4975.2	16112.4	5200	2144	2130.4	2060
1700.85s/779.52794	12554.8	6303.2	1585.2	1122.8	273.2	579.2
1860.2s/121.08903	19416.8	18518.8	15664.4	13168	17766.8	16982.8
1849.66s/435.38918	6083.6	5827.6	4980	4788.8	4074	3587.6
550.54s/297.08916	131117	86180	75767.6	62812.4	64021.6	71228.4
1206.65s/330.07407	6114	4744.4	4748	4107.6	4486	4284
1337.36s/273.26665	147706	184038	122063	123954	91276.4	111403
1477.36s/260.21409	52235.2	26697.6	24846.8	15903.6	15433.6	13632
1525.89s/562.33423	128732	69818.8	111655	46818.4	62807.2	40860.4
222.6s/537.12	6194.4	4636.4	6737.6	3751.2	2687.6	3218.8
1512.44s/533.35642	10881.2	7151.2	7158.8	4571.2	7180	4890.8
599.54s/234.13742	8942	3601.2	3839.6	1310.4	780	3734.8
89.44s/273.08542	35138.8	28319.2	19603.6	20386.8	16105.2	18646
1725.19s/111.0784	46561.6	43990.8	35880	25364.8	0	0
737.53s/139.03931	20827.6	15673.2	12683.6	12057.6	11482.8	12330.8
1469.47s/360.09138	5785.6	5418.8	5724	5000.4	4637.2	4316
1279s/213.24686	4805.6	4904	5180	4274.8	3700.4	3560
51.57s/213.08264	64191.2	71858.8	60752	56886.4	64370.8	60245.2
44.26s/145.15757	67010.4	86490.8	46385.2	44563.6	52117.2	58596.8
65.22s/258.0788	9021.2	6248.8	4655.6	4387.6	3682	4154.8
1260.98s/551.32021	6867.2	5204.4	3116	3100.4	1981.6	1355.2
1469s/556.2918	17951.6	16359.2	13214.4	12886.4	11300	9312.8
1756.29s/745.52663	4371.6	5324.8	0	757.2	387.2	0
1343.22s/317.29205	131651	135198	97652.8	103741	79937.2	98650
1762.32s/654.43042	6298.4	10306	1092.8	2025.2	455.6	563.2
58.64s/1163.27734	4612	4871.6	6024.4	3124.4	4575.6	3734.8
1839.49s/777.5859	52344.8	22281.2	7247.2	2377.6	3140.8	1841.6
60.49s/134.22375	8279.2	5058.4	8287.6	3620	4461.2	3273.2
1856.78s/101.12046	9650.4	49503.2	19729.2	0	0	18774
1572.17s/280.16493	11605.6	10325.6	9023.2	9052.8	8269.6	8161.6
1749.45s/354.06207	11004.8	16552	7270.4	7634	4300.4	7723.6
1545.55s/330.19441	9703.2	6422.4	7832.4	5160.4	3170.8	2814
1114.86s/694.2105	2832.4	4944	2189.6	1700.8	1729.2	428
1639.87s/693.45563	19436.8	16632	449.2	3304.4	510.8	116.4
1127.07s/156.85198	5838.4	4948	5457.6	4743.6	4460	4572.8
869.23s/126.03189	26537.2	24350.8	22514	22556.8	21485.2	22052
1821.67s/157.18162	10093.2	9014.8	7115.6	5172.4	7380.4	9386.8
80.51s/97.97024	8144.8	5492	6577.6	4141.2	4725.6	2754.4
317.2s/110.00041	220600	214135	142636	148936	163675	148940
1511.7s/220.11123	10062.8	10606.4	7906	8292	8012.8	7605.6
484.92s/156.94682	4242.4	3993.2	4807.6	1583.6	3659.2	4523.2
433.21s/156.94568	5359.6	5342	4933.2	4780.8	3816.4	4530
1551.07s/298.15369	3924.8	6952	4917.6	3530.8	3613.6	3709.2
1581.18s/831.55945	22148.8	11047.2	4671.6	3444	3014	2709.2
1348.02s/361.31842	19433.2	18584	13492	14393.2	11124.4	14348.8
67.51s/722.17739	9400.8	29111.6	12653.6	5871.2	6723.2	6920
1570.52s/665.4254	11586.4	19794.4	1844	3555.6	1989.2	1633.2
1823.86s/610.16945	9310	8967.6	9370.4	6956.4	4530	3745.2
1391.07s/292.20318	22021.2	35856.4	10221.6	11490	9876	6495.6
1807.24s/309.30223	20149.6	25608.8	14743.6	14910.4	15074.4	11442
1073.6s/264.13613	20191.6	11544.8	18117.2	9299.2	3940.8	8465.6
1206.75s/418.09148	28028	20478.4	19594.4	17078.4	18325.2	17977.2
1477.68s/330.27734	150356	78567.2	74112.4	50772.4	52008.4	45084
1482.3s/350.24435	3860.8	5782.4	2211.6	2357.2	2446.4	2544
1759.33s/763.49898	4150	3478.4	0	690.4	0	118
1761.58s/348.05245	10655.2	5486.8	3471.2	2739.6	1677.6	1567.2
62.88s/129.04232	934622	653900	572372	525458	376480	437460
87.39s/354.11553	4545.2	4466.8	4146.4	3440	1988	1849.2
59.66s/1048.32271	7563.2	13256.8	7657.6	5764.8	7354.8	5698.8
1739.2s/769.49042	8105.2	3819.2	1958.4	1395.2	992	1139.2
1600.74s/635.41218	6728	4361.2	1291.6	1638.4	1099.6	1230
891.37s/472.19368	5667.6	4092	8328	2097.6	1833.6	3148.4
1611.94s/787.49923	3519.2	9186.4	296	433.6	70.4	78.8
1725.17s/535.15975	59913.2	66851.6	56172	42972	38602	16958.4
51.02s/264.01023	6610.8	14394	6418.4	4210.8	5383.2	2506.8
1794.15s/564.5094	20049.2	12393.6	21064.8	8968	9715.2	6670.4
200.69s/348.10562	42884.8	53684.4	39312	34989.6	42750.8	34332
1832.52s/815.56227	4484	12728.4	314.8	316.4	0	0
1298.45s/156.94181	5033.6	6452.4	6243.2	4577.2	5120.8	5557.6
1255.14s/156.94232	6739.6	6810.8	3803.2	3758.8	5184.4	4350.4
89.46s/127.0988	6562.8	4360.8	2633.6	2495.6	2782	2418
1059.28s/146.03518	13876.8	13860	8203.2	8776.4	9788.8	10076.8
1831.54s/660.47492	4238.4	1964.8	909.2	657.6	419.2	442
1541.4s/268.20321	8880.8	8128.4	7308	7165.2	5597.6	5847.6
1583.96s/294.21589	13627.6	12749.2	16448	10185.2	11126.4	9261.2
1075.72s/266.15168	9757.6	5831.2	10473.6	4443.6	1988	3853.2
1844.51s/691.60733	9167.6	7583.2	3263.2	3894.8	1098.4	494.4
1725.44s/117.07846	18271.2	20657.2	21138.4	15100.4	6154.4	10961.2
49.44s/240.99206	107929	100465	72075.6	75204.8	71830.8	58478.8
49.47s/243.94596	19994.4	32165.6	30766.4	17249.2	16646.8	10980
1795.28s/745.49891	10720.8	7657.2	0	1322	750	570
53.66s/138.92583	12230	11972.8	14617.2	10329.6	9229.6	10727.6
315.81s/144.04198	234696	234990	233316	218700	233297	214331
1296.88s/346.23539	5812	8958	1302	2427.6	585.6	608
1479.09s/148.12392	13337.2	11846.8	7702	8558.4	6112.8	6310.4
38.96s/326.07019	90427.6	38970.8	16509.2	10728.8	6132.8	7817.6
80.14s/134.02154	1.99411e+06	1.5807e+06	1.81811e+06	1.50056e+06	1.44547e+06	1.58059e+06
1826.68s/133.87476	29347.2	23083.2	31944	18743.2	20320.4	15358
1700.61s/106.06397	18523.6	17893.6	17976.4	17112.4	15749.2	15518
897.67s/474.20953	4404.8	3563.2	7710	1363.2	900.8	1676
1058.76s/176.04748	14178.8	14272.4	6682.8	7998	7176.8	5208.8
1339.95s/154.14071	5651.2	7447.6	2160	3015.2	2262.8	2378.8
122.87s/134.02162	16852.8	12313.6	14589.6	11542.8	10396.8	11422.8
1535.98s/488.20739	26609.2	14482.8	8217.2	7459.6	5108.8	5499.6
52.38s/132.05314	49756.8	26963.6	27235.2	20379.6	15120.4	16976
1539.34s/487.35068	10986.4	9495.2	8114	8036	6588.4	6110
1306.35s/274.19287	8611.2	11648	2916.8	4397.2	2331.6	2354
50.83s/243.88023	5002.8	48778.4	17680	450.4	277.2	376
1311.39s/517.3162	13324	7279.6	3901.6	3492.8	2884.8	2146.8
1320.14s/156.94407	6734.8	4895.2	4782	3284	5122.4	3283.6
1765.91s/135.87249	13998.8	14340	12026.4	8490.8	0	11168.8
1211.82s/991.26531	13881.6	7145.2	9956.4	5737.2	5778.4	5215.6
1685.76s/635.41597	4323.6	2676	1408.4	379.6	2540.4	1626.4
1588.06s/204.07905	81914.4	76511.6	59227.2	62962	54646.8	53699.2
151.44s/140.10629	11640	13832	12976.4	9474	12447.2	8924.8
1536.1s/162.12576	347339	312420	322788	285813	223163	226229
1639.91s/823.55328	10073.6	9104.4	0	2115.6	0	0
1549.15s/538.33423	6672.8	3921.2	5444.8	2993.6	3977.2	2692.8
65.6s/380.06276	2830.4	12717.6	4432.4	1501.6	1420	1607.2
1155.39s/156.85201	5722.4	4698	4382.4	3694.4	2664.4	4870.8
1782.36s/105.07853	180145	147883	174297	135281	152317	140744
151.8s/105.07805	10962.8	7223.6	8298.4	6334.4	6728	6592.4
104.57s/137.08385	30361.6	44204	32600.8	24616.4	29780.8	35434
1595.53s/382.23886	13946.4	16960.8	0	2888	2925.2	0
1732.32s/787.53369	13390.4	16602.8	1645.2	4845.6	1445.2	1887.2
80.03s/277.99488	3992.4	9160.4	5557.2	3322	4064.8	3739.6
68.33s/324.10599	336544	133251	114971	57867.2	56526	105446
1839.9s/567.46884	31422.8	21953.6	12564.4	13084.4	11358.8	6851.6
55.43s/461.06976	3389.6	25144.4	7192.8	544.8	939.6	610
53.69s/193.96652	2252.8	12298.8	6372.4	1451.6	2012.8	1947.6
1775.56s/685.53124	9736.8	6718.4	2637.2	3148.4	3235.6	2750.8
53.44s/233.00549	9859.6	6032.4	6990.8	5306.4	4392.4	5453.6
1217.3s/164.11996	7320	9531.6	2135.6	3464	2709.2	2978.8
1807.47s/348.05176	11690	5900	3352.8	2827.6	2416.8	1710.4
1777s/813.54808	41463.2	108182	1645.6	7662.8	0	220.8
315.8s/112.0159	140790	137472	141578	129679	136284	124438
1569.65s/831.56053	27079.6	12174.8	6199.6	4606.8	4048.4	3614.4
1781.48s/835.5254	28966.4	27303.2	0	6536.4	1598.8	1969.6
1839.24s/771.54181	36711.6	21769.6	3963.6	6954.4	2669.6	2698.4
1620.54s/490.31179	4357.2	3006	5609.6	2059.6	1946.4	1614
49.09s/393.90086	8248.4	11415.2	11934.8	6675.2	7398	4146.4
1372.26s/237.11274	9652	9398.8	8572	8754.4	7868.4	8459.6
1582.51s/827.56264	27741.2	11574	0	0	41.2	0
1587.25s/120.03143	21366.4	8198.8	8456	3417.6	3063.6	9231.2
217.63s/109.99979	16233.6	10645.2	16417.2	8882	2760	6187.2
1600.69s/813.54734	142082	52549.2	20651.2	9519.6	8000	5952.8
1571.12s/789.51394	9113.6	4147.6	2182.4	1613.2	1660	1531.6
876.54s/498.34128	5994	5952.8	5877.2	5685.2	5070	5614.4
1852.13s/771.53897	109962	72249.6	17073.6	28042.4	16132	16966.4
1716.22s/715.53956	9079.2	6704.8	3035.6	3749.2	3125.6	2728
53.01s/205.99182	19760.8	12721.2	13682.8	11152.4	10428.8	10546.4
1794.28s/282.25505	387453	320524	405419	286895	287914	243174
1830.58s/617.55775	12014	6934.8	5580	4710.4	1065.6	728
55.3s/210.95689	12730.8	103421	42248	6067.6	7465.2	7636.4
66.4s/1064.29359	6684	17808.8	8004.8	5108.8	5394.8	5445.6
1340.82s/240.1724	6888.4	5313.6	2741.2	3390	2016.4	2819.6
56.33s/243.05959	824293	724846	755686	698984	651578	627583
930.07s/348.06411	7252	2840.8	1356.8	881.2	502.8	499.2
187.48s/87.10443	182639	77768	103330	54964.4	35164	12697.6
1712.23s/813.54939	50572.4	23205.2	11132.8	9534	6647.6	7508.4
1341.64s/229.24089	14974.4	15446.4	8514.8	9111.6	9707.2	12443.6
55.31s/226.9343	4673.2	53227.2	19898.8	1322	1740.8	2172.8
972.38s/156.94187	6300.8	5365.6	5879.6	5244.8	5014.8	5340
166.06s/226.06915	5148.8	4355.2	5112	4219.2	3803.2	4152.8
1794.25s/795.5375	94885.6	44900.8	17006.4	16432	12092.4	13793.6
1525.78s/262.22937	35705.2	19447.6	20050.8	14336	16903.2	13910.4
1794.32s/771.53907	34480.8	27655.2	4155.6	10188	5646	7518.8
1658.01s/745.55268	4481.6	3611.2	1151.6	1633.2	1746.4	1674.4
1439.1s/968.51659	3030	3686	2446	1510.8	1370.4	3716.8
747.61s/808.11384	5968	2484	1061.6	741.2	712.4	1101.2
1579.36s/569.36748	11349.6	8977.6	13232.4	7712.4	7367.2	7251.6
1281.02s/146.03632	45885.6	46404.8	31849.2	33289.6	37294	37354
1527.56s/105.07887	73850.8	49824	70267.6	46311.6	40058.4	48530.8
986.45s/266.1518	23121.6	13957.2	24828.4	11696.8	5532.4	11426.8
1812.47s/795.53638	31800	14783.6	6336	5670	4988.4	4930
1829.72s/622.51374	8978.4	2890	4034.4	1861.2	0	380
1532.76s/575.40228	27441.6	17385.6	10364.8	11087.2	7491.6	5760.8
1846.53s/803.56133	11231.2	3337.6	1391.2	225.2	75.6	304.8
1836s/773.55282	339866	177514	43324.4	59990.4	38599.2	31568.8
1469.13s/222.05683	93843.2	84857.6	70363.6	74379.6	62745.2	65545.2
1522.45s/614.4502	8376.8	9689.6	6727.6	6437.6	3608.8	2198.8
39.34s/98.03665	21652.8	28179.6	27849.2	20562.4	19537.2	24426.8
820.18s/180.11494	5067.2	6108.8	2804	3473.6	2942.8	2427.2
1378.32s/156.94257	6414	5820	5745.2	5223.2	3649.6	5408.4
1104.76s/500.15379	5624.4	12617.6	2630.8	2879.6	2911.6	1238.8
1289.77s/230.15176	6267.6	5576.4	6193.6	5053.6	4711.6	3814
1660.14s/801.54741	5957.6	3185.6	1270	1562.4	683.6	980
1758.38s/805.54395	14076.4	11112.4	0	3215.2	211.2	692
1337.35s/216.08643	6522.8	6350	4430	3176.8	4180.4	0
1724.48s/789.54979	62723.6	33816.4	8438.4	13045.6	6335.6	6092
1834.73s/590.49215	7329.2	4500.8	3692.8	3306.4	3022.8	2003.6
1178.75s/190.13519	4978	5860	2506.4	3250.8	2571.2	1981.6
1584.59s/120.02489	22311.6	18624.4	20710	18041.6	16514.4	15813.2
1772.03s/154.14493	18744.8	8055.2	4384	3889.2	0	4434.8
1111.45s/156.85428	4430.4	5727.2	3918	3745.2	3511.2	4686.8
1302.8s/310.21405	33373.2	50581.2	11269.6	19304	6773.6	8358
1711.46s/759.5682	6158	4922	1671.6	2460	2334	2159.6
265.96s/138.03055	10685.2	11536.4	9738.4	7122.8	4366	11795.6
1678.37s/692.44031	7367.2	4396	1264	1890.8	1421.2	1320.8
1765.97s/133.87489	15424.4	11228.8	13149.2	10610.4	6488.8	9374.8
1306.69s/286.07251	6257.6	5486	5851.2	5311.6	5269.6	4868.8
74.42s/326.0495	3006.8	4013.6	3856	3030.8	2395.6	2622.8
1619.67s/693.4559	39561.2	19066	4337.6	6763.2	2255.2	2967.2
1810.84s/112.06187	14809.6	17562.8	7178.4	7351.2	3438.8	14068.4
1477.18s/808.53065	15921.6	7690.4	6072	5144	3759.6	3419.2
1603.09s/775.56277	6176.4	4538.4	1372.4	2194.4	1872	1670.8
1535.85s/504.34217	6512.4	5716	4732.4	4708	2606	2514.8
1618.96s/322.2177	9773.2	21067.2	0	2386	2570.4	3065.6
1127.52s/166.06095	20264.4	13018	4675.6	6022.8	6924.4	6082.8
1620.52s/651.4116	10325.6	3018	1763.6	653.6	596.4	840.4
687.13s/535.15317	12476.4	9972.4	10600.4	7305.6	6851.2	12238.4
892.95s/222.05671	9833.2	9064.4	6025.6	6803.6	6766.4	6616.4
1468.86s/298.0569	17036	20640	16880	16621.2	13059.6	14269.6
357.44s/157.14775	8080.8	11028.8	9792.4	6679.2	8288	4407.6
47.55s/647.86302	3986	6625.2	6825.6	3686	3889.6	4725.6
1781.81s/737.49615	61797.6	27615.6	10974	10636	10918.4	8327.2
1367.81s/243.25642	14316.4	14846	10600.8	11892.4	9771.6	9998
1259.3s/398.06201	4732.8	3723.2	5030.8	3380	3568.4	3076.8
1313.17s/156.85443	5348.4	5356.8	4893.6	4600.4	4357.2	3400
60.86s/134.14974	5985.6	4000.8	5370	3606	4075.2	3294
1613.18s/829.54282	13858.8	51220.4	990.4	2698.4	647.6	757.2
70.62s/293.14734	10462.4	7871.6	4478.8	5014.4	5655.2	4664.4
1715.29s/763.4981	4894	14661.6	0	1293.2	0	0
49.11s/364.09602	11360	25080	17778.8	10944.8	12502	10685.2
1657.17s/831.55757	4774.4	22845.6	324.4	79.6	93.6	199.2
48.51s/183.95667	62401.2	53663.6	41040.4	44933.2	33050.4	33404.8
1671.66s/613.47413	13092.8	10413.2	3631.6	5616.8	4466	3833.6
1185.26s/654.34499	5762	3480	3043.6	2876	2041.6	2609.6
1842.13s/713.497	64842.8	29531.6	10066.8	10983.2	10719.6	8813.6
200.5s/338.07629	5922.8	7812	5797.2	5379.6	5935.2	4924.4
1569.84s/717.45721	16580	6796.8	2208.4	2376	1280	1978
1485.97s/906.565	6849.2	2902	5330	2568	2360.8	2648
337.54s/181.03733	17780	12084.8	12610	10446	11198.4	8321.2
137.31s/86.03623	552425	484991	499638	458246	448993	388731
1794.31s/328.26039	22465.6	18741.6	23904.8	17324.8	17369.6	15006.8
722.28s/156.94328	5512.8	4269.6	5266.4	3953.6	3854.4	3043.6
48.99s/222.9821	133485	124904	91264.4	98641.2	91923.2	72698
1477.13s/531.3412	43830	18841.2	21326.4	12692.8	16620.4	10050
60.68s/134.34127	4717.2	2509.2	5164	2005.6	2260.4	1931.6
1555.62s/202.1001	3751.6	4546.8	3598.4	3562.4	3554.4	3672
1831.75s/689.59433	5392.4	2619.6	784.4	1016	856	1064.4
500.06s/343.09025	45175.2	43484.8	43702.4	32432.8	25479.6	48408.8
1265.76s/826.37542	6466.8	4462.4	3222.4	3104.8	3709.6	2499.2
1078.57s/156.94261	3811.2	2543.6	4312.4	2254	2013.6	1990.8
106.09s/120.05729	80310	128152	90839.6	69688	80867.6	96892.8
47.27s/202.21583	2850.8	10483.6	2011.2	1210.4	1472	2832.8
1796.7s/753.49596	15169.6	6665.2	3122	2626.4	3622.4	3198
1844.16s/789.54875	21822	70554.8	0	5892.4	189.2	0
793.49s/156.9487	3331.2	4596.8	4208.8	3045.2	3077.2	1882.8
1477.48s/422.26655	14876	4949.6	6124	3205.6	3019.6	2005.2
1474.32s/541.33734	9934.4	6753.6	9058.8	6413.6	6545.6	5954.4
1794.61s/193.13152	7263.6	6431.6	3959.6	4662	4033.2	3055.6
1103.87s/724.2194	6431.6	13942.8	4210	4505.2	3571.2	1073.6
1817.45s/159.12403	2796	5090.8	1242.8	0	2372	3499.2
1104.78s/157.23733	4447.2	3958.4	4785.6	3601.2	3850.4	4242
985.94s/312.15722	4840	3100.8	5456.4	2783.2	1392.4	2659.2
1646.16s/707.47816	6947.6	3477.6	1300.4	1688	1132	1306.4
1142.75s/213.24982	6139.6	5956	4293.6	4779.6	4404.8	4982
252.1s/157.14747	8268	10712.4	4648.8	4496	1851.2	8733.6
1460.17s/330.27685	6504.4	4011.2	3271.6	3162.8	2965.6	2673.6
58.32s/342.11681	120315	108273	130599	96279.6	101261	78196.8
65s/208.05877	8924.4	7194	7837.6	7016.8	6092	5810.8
866.87s/213.2483	5793.2	5478.8	3911.6	4381.6	4002	3454.8
127.37s/313.08425	12922	14031.6	8822.4	10189.6	9285.6	7958.8
103.21s/129.07826	9910	8338.4	4260.8	5479.2	5149.6	5156.8
1353.84s/157.11522	14252.8	13401.2	12777.6	11456.4	5359.2	6032.8
52.36s/111.88833	321661	298286	440354	223216	279151	247612
135.98s/120.15205	5986	6062.8	4348.4	4654.4	5038.4	4954.4
89.52s/237.065	17005.6	13269.2	9853.6	10940	9136.4	10154.8
1392.7s/712.34361	9152	4784	6532.8	4405.6	4444	4099.2
1822.29s/452.29746	37778.8	34213.6	37188.8	24432.8	16782.4	0
300.73s/372.0696	7208	3034	3931.2	2534	2279.6	2877.6
823.9s/130.04198	9652	9435.6	5888	5968	7512.8	8230
1640.04s/382.06369	3242	4128.8	1735.2	2115.6	2026.8	776
1572.12s/811.53181	9936.8	4055.6	1317.6	1620.4	1055.6	1420
1855.46s/117.07657	15651.6	5450.8	9854.8	3152.4	7137.2	6404.4
1443.43s/152.1161	5931.6	5411.6	5034	5171.2	4690.4	4782.8
53.45s/100.94254	490	12453.6	2664	72	0	220.8
1511.08s/105.07894	72344.8	59101.6	51121.2	49306.8	56652	54939.6
87.33s/174.0516	23884.4	21557.6	15052.8	17024.4	8143.6	7931.6
1235.69s/216.13598	8562	8585.2	8157.6	7472.8	5731.6	4668.4
1523.34s/712.43947	4239.6	2893.2	963.6	1659.2	936	765.6
1614.83s/426.26463	4828.4	8040.8	4343.2	4574.4	2962.8	3205.6
1724.85s/354.06244	17376	14144	12476.4	12730.4	11973.2	10680
1576.97s/314.24472	6839.2	30400.4	591.6	1960.4	192.4	490.8
1356.71s/310.21362	28224	28496	15895.2	19581.2	19247.6	17593.6
72.74s/275.137	33439.6	23700	13967.2	15832	17733.2	14840
1259.1s/660.1477	131757	87188.4	104349	75800.4	85336.8	50979.6
1424.31s/345.32332	5522.4	3902.8	3648.8	3170.4	2911.6	4413.6
1381.12s/700.17906	202647	168226	183021	147488	174441	126285
1470.8s/334.21225	24110.8	16070	29694	12887.2	12530.8	6799.6
1725.62s/627.48865	18771.6	14229.6	4588.4	7829.6	6340.4	4688.8
1513.27s/510.29429	5084	2316.4	6703.6	1612.8	1597.6	1592.8
1720.64s/671.51538	13132.4	9193.6	3336	5334.4	4022	3119.6
1730.38s/583.46331	28515.2	20395.6	6660.4	11383.2	8663.6	6736.4
1666.9s/657.49958	9699.6	7545.6	2484.8	4196.4	3518.4	2913.6
1439.12s/554.28536	13156.4	5242.4	10220	4822.4	5003.6	3846
1779.88s/641.50571	12444.4	9285.6	2982.8	5172.8	4086	3360.4
1471.01s/453.28628	9772.8	5396.4	9211.6	5152.8	5043.6	5537.2
52.96s/150.94302	71386	27484.8	40217.6	23479.6	23111.6	15308.4
1489.25s/466.26918	16663.6	12502.4	11852.8	11203.2	11920.8	10552.8
498.08s/164.02678	9006.8	9568.8	6684.8	7334.4	6857.6	8217.6
49.72s/165.94136	14489.6	27005.2	23798	15043.2	13877.2	9289.6
55s/237.88028	7342.4	8066	9155.2	6762.8	7450.8	7060.4
1606.86s/731.53629	9231.2	6312	2243.2	3517.6	3260.8	2635.6
1522s/250.06312	5069.2	5934	3648.4	3668.8	4518	4798
1830.15s/789.5486	42822.8	198075	454.4	12158.8	403.6	168
1392.23s/241.27714	5704.4	5066.4	4255.2	4564	4210.8	4417.2
1823.68s/335.31623	4106	5939.2	3131.2	3563.2	3089.2	2730.8
1469.15s/92.02911	11872	10531.6	10961.6	10131.2	9682.8	8431.6
1541.41s/258.19827	7075.2	5056.4	3620	3828	4070.8	2922
1492.42s/744.45652	4550	2972	2551.6	2508	1563.2	910
1432.47s/660.38865	2445.6	1844.8	5364.4	127.6	1284.4	1717.6
1663.79s/400.28152	80098.8	65252	61503.6	59214	59106	67360.4
1375.85s/312.23038	17783.2	57594	3297.6	9696	1327.2	1627.6
737.43s/154.06269	21267.2	16382.8	12995.2	13982.4	13102.8	13602.4
1377.22s/562.18272	10738.8	8576.8	5578.8	5489.2	7538.4	7596.8
1777.55s/772.51405	17587.6	8654.4	2958.8	4201.2	4216	3280
1542.88s/436.25694	51955.2	16333.2	48374	15786	10558	16482
1387.08s/229.24082	203236	410436	176709	189328	131414	129934
1714.57s/805.54334	14938.4	52905.6	0	6350.8	152.8	1212
1667.97s/332.14387	12284.4	3983.2	1857.2	1808	1023.6	780
1383.44s/892.25382	5032	3978	4142	3598.4	4209.6	3504.4
1788.35s/143.09487	5853.6	6589.2	4234.4	4798.8	4852.4	4760
62.22s/88.01562	7697.2	5420	7653.6	5095.6	5495.2	4308.4
1246.05s/213.24816	5920.4	5064.4	3139.6	3858	3402	3748
1862.14s/795.53203	5313.6	2368	1173.6	1196.4	1431.6	1516
1236.68s/164.12039	5099.6	7457.6	3171.6	4031.6	3478	3695.2
1837.1s/570.34168	6956.8	4917.2	6773.6	4954.8	4268	4436.8
1770.39s/729.55395	6552	3946.4	1732	2391.6	2246.4	1750
1392.09s/192.11503	5996	5304	6317.2	5240	4351.2	4679.2
140.43s/135.05453	180546	241090	237927	184228	185676	181229
340.41s/163.02705	9581.6	7982.4	4865.2	5634.4	6391.6	5013.2
53.71s/136.92828	28627.6	29528	36403.6	25337.6	27158.4	26622.4
1464.23s/326.00055	7420.8	9718.8	4291.2	5615.6	3779.6	1733.2
1315.89s/310.21349	24492.8	23588	13177.2	17559.2	8781.2	8480
1381.6s/536.13312	8725.6	7070	5998.8	6028.4	6650.4	5444.8
1037.99s/610.18915	6342.8	5712.8	5997.2	5742	5419.2	5597.2
138.93s/156.94617	5283.2	5017.2	3755.6	3662.4	4426.8	2577.6
1458.56s/519.33262	782665	405794	557998	369896	437243	420466
1379.82s/213.24588	319157	804663	239742	249386	263066	213450
1751.68s/608.26183	3788.8	4180	1525.6	2583.6	1166	1506.8
1607.31s/227.22527	20077.6	50196.4	15783.6	16367.6	16090.4	14892.8
1859.07s/691.60415	12250.8	6258	2862.8	3900.4	2987.6	1493.6
1870.31s/133.87468	18574.8	16105.6	9566	12654.4	7454	10028.4
1381.01s/763.17465	18447.2	16568	16912.8	14909.6	16353.6	12165.6
1335.48s/551.31985	2778.4	9326	0	1432	0	0
1614.81s/643.48536	19000	13912	4996	8685.6	6203.6	5273.6
1254.33s/186.11982	7373.2	7403.6	5165.6	5972	5666.8	5483.2
1780.42s/797.55307	376713	166806	65500	90493.2	77099.2	70466.8
1569.58s/166.04756	86562.4	75244.8	72146.4	72082.8	53063.6	52550.4
1199.85s/633.29027	4412	2282.8	906.4	1012	1770.4	481.2
241.69s/309.12087	6691.6	5942	4126.4	4542.8	5147.6	4214.8
1649.46s/241.24089	8760.8	12454	7144.8	7838.8	7655.6	7194.4
1512.54s/883.58319	12872.8	5646.8	3050.4	3587.6	2898.8	2520.8
1593.45s/384.26355	2713.6	9987.6	547.6	883.6	2175.6	795.6
1526.69s/663.45297	33634.4	21820	8170.4	14190.8	8177.6	6433.2
89.53s/225.06457	8952	7120	5097.2	6020.4	4860.8	4547.6
1683.11s/610.45692	11161.2	3164	1758.4	1372.8	1313.2	1575.6
1555.71s/160.08915	33710	47599.2	30792.8	33171.6	25306.8	30071.2
1484.62s/354.20721	115968	109610	117794	109510	102492	102616
113.54s/131.20167	7062.8	9737.2	3903.2	4842.4	5476	6045.2
1610.71s/687.51039	13376.4	9554.4	3535.6	6117.2	4447.6	3223.2
1566.25s/474.31869	6649.6	3440.8	3648	2800	3646.8	2674
1284.99s/185.21437	5310.8	8017.6	4755.2	5060	4640	4371.2
47.87s/777.82088	3889.2	2224	6243.2	1450.4	1628.8	1996
1244.19s/326.20506	9240.4	12735.2	5020.4	7421.6	4564.8	4226
65.61s/178.04816	7613.6	4749.2	5394	4301.6	5137.6	4369.6
1891.1s/149.10541	19383.2	13588.8	9434	10062.8	10568.8	12978.8
1393.08s/260.21387	14320	6618.4	5809.2	5432.4	4767.2	4635.6
1357.28s/271.25122	12733.6	9064.4	5202.8	5452.8	7543.2	8134
1458.92s/328.22338	6883.2	6247.2	712.8	3185.6	546	0
1725.21s/147.08959	45032	38263.2	32068	33874.8	34626.4	30500.8
1619.06s/845.53748	3867.2	39777.2	207.2	872.8	0	0
1537.6s/248.17834	4438	6738	4132.8	4387.2	3678.4	3798.8
1438.24s/195.08937	11867.2	11526.8	11560	11440.8	10644	10642.4
315.69s/188.03191	134688	140730	141554	127145	140454	125232
1372.15s/294.18474	87785.2	83678.4	82042	82411.2	71274.4	74834.4
57.64s/268.07852	6350	5608	6702.4	5431.2	5602.4	4990.8
89.59s/115.06268	12474.4	12437.2	10004.8	10480.8	10631.2	11798.8
1435.3s/80.06242	7340	8201.2	7726.8	7492.4	6733.6	6816.4
99.12s/169.07306	40870.8	22536	30596.8	21666.4	24393.6	19876
1422.58s/158.13065	8278.4	8471.6	6295.6	7164.8	6502	6775.6
54.87s/338.83204	7477.2	8840.8	10254.4	6710.8	8059.6	7774.8
705.86s/118.04218	5500.4	5528.8	4831.6	4503.2	4568.4	5835.2
799.01s/612.16859	9752.4	8211.2	9239.6	6731.6	5145.2	10101.2
1756.36s/281.21407	7884.8	9430.8	8071.6	7692.8	6534	5080.8
56.55s/245.08914	9398.8	6887.2	4855.6	5841.6	4552	3989.6
112.4s/325.11509	13826.8	11621.6	8899.6	10070.4	9502.8	9112.4
1515.31s/839.55799	23670.4	10274.8	5214	6710.8	5491.2	4246
1106.5s/213.2481	5988	4318	4275.2	4242.8	2550	3858
1478.31s/132.09449	8408.8	10064	7230	8066.8	5600.8	7052.8
1793.59s/817.52144	19004	6557.6	0	1937.2	1851.6	1494.4
1382.3s/1074.31357	10991.2	9189.6	9388.4	8100	9907.2	7519.6
1256.23s/599.28612	25407.6	9059.2	4921.6	4535.2	7052	1873.6
1713.73s/281.27132	14796.8	17070.4	11701.2	12807.6	8494.4	4812.8
1798.98s/711.48483	6031.2	4789.6	1084.4	2520.4	2328.4	2352
1524.21s/326.06986	61604	32522.4	16863.2	22065.6	20805.6	19388.8
816.43s/474.20985	12252	11427.6	27222.8	6321.6	4352	7804
1485.93s/937.55988	4740	2438	4626.4	2630.8	1970.4	2244
970.88s/213.18698	5284.4	3556.4	4648	3318.4	3976.4	4044.8
1575.53s/112.95551	11600	7832	5618	6642	3766.4	1776
51.87s/192.04308	4030.8	7831.6	2945.2	3089.6	3499.6	4407.6
500s/389.09582	14418	14321.6	14813.2	10970.8	8534	16620.4
1539.86s/364.26003	5651.6	2625.2	2235.6	614.4	3844.8	2032
1618.8s/599.45985	26410.8	13559.2	6770.8	9750.4	6708	7460.8
794.63s/152.04704	7321.6	8224	5192.4	5544.8	3520.8	0
1517.77s/795.53205	30316.4	13280.4	6824.8	8995.6	7433.6	5816.8
1291.48s/574.29866	4724	2780	3994.8	2473.6	3313.6	1857.6
1392.95s/514.31441	20305.2	8496.4	8176.8	7137.6	7021.6	6589.6
138.09s/128.01077	970942	918795	809334	828158	848504	695373
66.06s/116.04774	5962.8	4320	3945.2	4141.2	3506.4	3508.8
1392.92s/352.2607	59942.8	25966.8	23903.2	21915.2	20874	19363.6
78.73s/477.97696	3437.2	5237.2	6789.2	3008	3949.6	3568.8
1433.17s/182.07368	9272.8	9439.2	6845.6	7993.2	7014.4	7302.8
1659.35s/240.06639	89425.2	99510.4	100807	91686.4	76690.8	84990.4
95.88s/131.09425	417452	409298	318059	337032	374935	352476
109.24s/97.96885	9982.8	6915.6	7729.6	6469.6	6848	4242.4
1229.27s/156.8536	4106.8	6004.8	5170.4	4336.8	4290.4	4572.4
1384.49s/208.14627	10098.8	10686	11264.8	10090	8971.2	8754.4
1696.58s/821.57294	27678.8	8306.8	2964.8	4924	1803.2	2059.2
54.44s/299.12216	17753.2	5930.4	8089.2	5689.6	4886.8	5868.4
1782.74s/809.51799	9458.8	3913.6	1345.2	2467.6	1544	1633.2
1437.64s/572.29607	57178	27690	57046	29521.2	27190.4	28622
790.45s/140.10668	20783.2	4065.2	13589.2	3386.8	3852	10619.6
803.35s/157.23464	4855.2	3586.8	4094	3675.6	3333.6	3018.4
1477.12s/514.31441	27009.6	14918	18054.4	15538.4	12642.8	11694
1090.06s/156.94208	6795.6	5280	2473.6	3156	4149.2	4145.2
1520.76s/751.50612	35103.6	14668.4	8244.8	10732	8480.4	6282.8
1454.71s/105.07812	47572.8	7816.4	15697.6	6807.2	6953.6	6720.8
1724.84s/809.51797	12928.4	6138.4	1305.6	3966.8	1160.4	1469.6
1572.35s/184.11022	34259.2	33698	25092.8	28920.8	27113.2	25740.4
1726.33s/149.2248	5633.6	5647.2	3652.4	4308.4	4428.4	3180.8
62.78s/447.15904	15518.8	9614	6904.4	8088	7424.8	6674.4
49.15s/199.96551	183932	153000	119738	134528	127366	100618
871.04s/156.85258	3928.8	3894.4	4800.4	3678	1767.6	2459.6
1750.08s/255.25559	5155.6	5146	2898	3695.6	3811.2	2713.2
1084.28s/361.24637	5046	5636	5504	4875.2	5424.8	4750.8
49.01s/215.00991	33360	27808.4	22582	25854.4	20981.2	22343.2
137.52s/97.97061	10268	7418.8	7999.6	7087.2	7117.2	4680.4
1259.19s/315.05075	13479.6	9942.8	11686	9184	10832.4	7056
1379.22s/287.28191	29229.2	32058.8	22502.8	25982.4	24468	22183.2
1392.83s/722.3722	125943	54992	76188	56109.6	56496.8	49389.6
99.23s/143.09437	7597.6	5899.6	5213.2	4413.2	6566.4	5627.2
110.9s/174.01647	790443	607981	647517	506074	708346	621807
51.75s/109.90927	36112.8	25656	43548.4	24103.6	26894	24960.4
1808.75s/456.27091	7073.6	8622	7308.4	7058.4	4460.8	3335.6
754.05s/420.13881	3859.2	4312.8	3593.6	1955.6	1152.8	5558.4
1195.61s/156.85335	5594	5991.6	5081.2	5466	4237.6	4526.8
1841.95s/753.49591	4558.8	1645.6	1038	1136.4	1290.4	928
315.76s/376.06409	176828	189614	188949	163616	191660	166705
125.23s/131.18373	7852.8	5002.8	5113.6	5132.8	3838	4196.4
1529.58s/619.42723	28196.4	16498	6944	12458	7710	6596.4
138.43s/370.01406	23186.8	21634.4	22578	21674	20593.6	19366
53.25s/105.04255	49495.2	21107.6	24801.2	21793.2	17008.4	15737.2
63.53s/474.17015	7421.2	4158.4	2934.8	3516	3012	3289.2
1840.88s/797.55394	18853.2	7731.6	3476.4	4403.6	6335.6	4814.4
61.33s/297.14194	9367.6	7368.4	4452.8	5688.4	5844.8	5348.4
1389.88s/227.26146	5930.8	13030.8	5212	5871.2	5538.8	3778.8
1343.01s/224.14107	13568.4	25649.2	11900	13867.6	11244	9211.2
1662.57s/701.52318	7338.4	4224	1993.6	3018	2880.8	2599.6
1858.46s/150.01647	6092.8	5651.2	5551.2	5202.4	2306.4	5267.6
1784.77s/817.52309	23753.2	5460	3038	3794	1953.6	2395.2
1550.94s/382.2699	10362	5020.4	5110	1790.8	8019.2	3582.8
585.46s/156.94174	3176.4	3302.8	5167.6	1866	3690.4	2837.2
1536.55s/234.16157	32259.2	58918	36260.8	35080	32016.4	31874.8
555.78s/137.9949	6372.8	6625.2	4640.4	4757.6	5768.4	6103.2
1404.72s/477.28533	103633	47532.8	64898.8	52514.4	42145.6	39978
982.12s/213.24991	5432.8	4981.6	3765.2	4497.2	3372.4	3012.4
1440.96s/267.11069	7788.8	6946.4	7381.2	7119.2	6132.4	6260
58.36s/580.22214	23684.8	9856.8	4108	7959.2	2934.8	3084.8
1846.56s/438.34896	476.8	7349.2	7600	796.8	2896.4	2937.2
1523.75s/707.47832	36823.2	16233.6	8501.2	12699.2	9785.6	7544.8
1379.96s/156.85393	4213.6	4578.8	4316.4	4284.8	3192	3544.8
1808.62s/145.07374	3341.6	4046	3150	3206	3070.4	3590.4
135.96s/90.047	35828	28628.8	29258.8	26827.2	29875.2	30599.6
1853.71s/665.59134	19774.8	20169.6	0	8185.6	7965.6	4707.2
1458.97s/103.09919	8443.6	4758	7523.6	5208.4	4917.2	4913.6
1738.44s/795.53682	27816.4	11985.6	4852.4	8356.8	5801.2	9238.8
1568.92s/222.05681	51826.8	54550.4	39174.8	45867.6	42333.2	42654.4
38.79s/149.10466	13086.8	21407.6	20944	15612.4	11192.4	11348
1291.24s/326.20288	37664.4	30995.6	26684	27852	27038.8	17118
173.86s/180.06352	7297.2	6520.4	7476.4	2319.6	6622	9271.6
1419.37s/110.1087	6570.4	7477.2	7876.4	6615.2	5768.4	4560
124.39s/85.16033	11233.6	22332	1978	5230	9614.8	8625.6
57.84s/224.0792	5080.8	3444.8	2386.8	2989.6	2636	2730.8
114.8s/143.0938	11358.8	7482.4	8741.2	7720.4	7530.8	7798.4
1213.99s/156.85286	5592	4418	5055.6	4660.4	3662.4	4408
1822.96s/241.27689	6273.6	4621.6	4448.4	4667.6	1606.4	4015.6
1293.25s/727.26255	7475.6	2913.6	1208.4	2028	1997.6	1279.2
88.59s/146.02166	6386.4	4126.8	9107.2	3829.6	4056.4	3916.8
1023.44s/154.06442	26505.6	23023.6	14540	15996.4	21709.6	18805.2
851.45s/174.08914	5020	6564	5225.6	5382.8	2998	2896.8
265.78s/156.94507	5387.6	4506.4	3934	3794	4697.2	4364
1366.41s/99.06893	8985.6	9048	8961.2	8414.8	7272	5414.8
1781.98s/149.22501	6579.2	5805.6	6077.2	5617.2	5989.2	4932.4
97.98s/181.07392	15053.6	26587.2	9458.8	10800.4	15092.8	0
1385.45s/310.17845	12494	12118.4	10336.4	11297.6	10615.2	10934.8
137.16s/271.98549	8089.6	6304	6603.6	6002.8	6380.8	4278
1568.95s/388.10635	11961.2	10345.2	10168.8	10491.2	7628.4	9387.2
1521.37s/278.09427	5022	5826	3656.8	4047.2	4735.2	4599.2
524.2s/213.25197	3836.4	5636.4	4491.6	3974.8	3918.8	2280
1725.41s/841.09325	4705.6	4244	6490	2621.6	5346.4	3884.8
1798.37s/620.26194	17274.4	8691.2	4042.4	7589.6	2901.2	1306.4
664.18s/213.24798	5072.4	4767.2	3661.2	4139.6	4107.6	3194.8
1816.11s/115.09925	7538	5542	4325.6	3914	6188.4	4930
1660.83s/166.04774	27307.2	41188.8	23704.8	28474.4	20362	17902
67.09s/102.04692	11326	7778	7362.4	7440.8	7636.4	6029.2
59.91s/128.05713	12120.4	9098.4	9010.8	9209.2	7881.6	6506.8
1405.74s/305.2715	37794.4	15234	16563.6	16064.4	12165.6	12734.4
44.55s/343.0591	2420	8942.4	5230	3367.6	3646.8	3854
48.84s/87.02098	1.39361e+06	638033	1.1578e+06	680155	839584	570624
1097.29s/156.85374	4374	5442	3901.2	4492.8	2514.8	3519.6
1343.86s/206.13026	4248.8	8324.8	2533.6	3807.6	3550.8	3023.2
1263.47s/300.06282	20606.8	10562.4	15795.6	12314.4	9736	8017.2
994.87s/156.85327	5118	4748.4	3698.8	4256.8	2568	4346.4
1611.65s/132.09491	7718.8	4104.4	7519.6	4663.6	4202.8	2828
138.04s/401.95294	9361.2	8996.4	6144	7305.6	7604	5832.8
1483.82s/199.19382	20304.8	18988.8	13751.2	16764.8	14578	15008.8
1355.74s/384.0843	47259.2	34191.6	40522	33161.6	35626.8	20341.6
1195.95s/213.19238	4098.4	7138.4	4654.4	3399.6	5251.2	5468.4
58.78s/720.21072	70807.6	57509.6	67628.4	55074.4	63232	46310.8
1458.79s/505.315	5101.2	3207.6	4457.6	3368	3634	3333.2
1377.07s/120.02469	6542	196055	6398.8	4971.6	36891.2	6629.2
808.14s/156.85413	4971.2	4730.4	3388	4086.4	3792	3816.4
1057.2s/390.13125	22698.4	22613.6	12086.4	14533.6	18776.8	18320.4
1875.46s/133.93039	6223.2	4331.6	4746.4	4648.4	3393.2	2912.8
1219.02s/324.21864	3490.4	124363	3651.6	7280.8	15158.4	2164.4
49.12s/127.01145	573398	469729	472754	479676	118584	113791
1355.75s/220.14581	4877.2	6153.2	2756.4	4036.8	3558.4	3673.2
1536.03s/216.09551	118606	110244	108098	110359	69132.4	71470.4
52.16s/178.97552	18150	9255.2	11098.4	9617.6	9864.8	9003.6
624.73s/146.03622	20461.2	27818	9994.8	18891.6	4270	6178
986.94s/313.18838	6038	12540.8	4464.8	4931.2	7377.6	3310
592.86s/213.25063	5145.6	3864.8	3813.6	4034	3069.2	3206.8
48.05s/236.01533	4626	12154.8	6596.4	6390.8	3864	4418.8
1295.12s/564.19937	14564.4	13078.8	13813.2	10906.4	15126	11936.4
1377.13s/176.04726	103616	3.53416e+06	91925.6	88487.6	680239	118040
1357.63s/144.11406	8519.2	6693.2	8058.8	7098.4	6525.2	6671.6
140.42s/267.09693	129930	169304	146836	136897	138773	129556
1414.33s/298.1597	40697.6	28068.8	38017.6	31290.8	25359.2	26593.2
1780.4s/819.5357	182131	55988	30623.2	44024.4	44290.8	32437.2
1136.59s/404.14723	14791.2	8611.2	7810	8324.4	8130	6559.2
1608.63s/359.35401	6333.2	774592	5583.2	2418.8	144507	6808.4
1614.31s/111.07953	20951.6	5088.8	5368.4	0	11506	5033.6
1481.19s/134.10921	18789.2	15960.8	10065.2	14104.4	9708	10791.2
1773.69s/570.34156	9249.2	6752.8	8036.8	7154.8	6861.6	6569.6
1273.21s/214.15593	4072.8	3245.6	4177.2	2928.4	3784.4	2313.6
112.57s/343.12576	7225.6	6096.4	4561.2	5371.6	5378.4	4911.2
53.86s/312.11716	13886.4	5205.2	5859.2	5819.2	4011.2	4638.8
1498.55s/398.23331	53591.2	60386	57852.4	55849.6	52864.8	52941.6
53.65s/285.10613	59791.6	23401.2	26213.2	25908.8	19741.2	17900.4
1568.03s/434.11008	6429.6	5221.2	5099.2	5380.4	3958	4868
57.26s/202.04535	265416	223510	152584	187122	179332	95235.6
61.7s/147.0898	152454	116423	113673	113772	108715	72378.4
1615.04s/231.16305	1141.2	4212	2462.8	1999.6	840.8	1546.4
1725.39s/124.12443	10045.2	7317.6	8075.2	6860.8	8552.4	6644.4
1749.05s/553.16866	10045.6	16904	8922.8	10330	0	11696.8
39.19s/287.10097	13734.8	13171.6	9400.8	11180.8	11236.8	10348
1480.12s/120.09365	15490	13973.6	6548.8	10898	7878.8	8966
685.72s/124.05206	53396.8	47218.4	35001.6	41363.6	41358.4	38323.2
1398.7s/146.03629	132543	105311	126012	101609	120196	111626
518.27s/156.94341	4366.4	5608.8	5120	4504.4	4390.8	2848.8
60.86s/221.08963	11725.6	9617.2	5140.8	7969.6	6266	5698.4
1234.56s/274.19311	8706	7766	3300.4	5752.4	4708	4986.8
1499.33s/272.23375	8844.4	7006.8	9626.4	7526	5188	3903.2
1460.92s/180.11538	10954.4	4905.2	6277.6	1912.4	9231.2	4424
1426.83s/562.18286	14682.8	5846.4	6254.4	5849.2	6355.2	5284
241.28s/156.94476	3538.8	5277.2	4091.2	3547.2	4340.4	3240.8
1477.58s/276.20876	80796	74649.6	37751.2	60759.6	41780.4	44349.2
859.17s/157.1478	9604	16003.6	5730.8	8586.8	8114.8	2655.6
1372.2s/266.15583	18326.4	30186.8	26478.4	21648.8	17661.6	22857.6
1593.05s/260.21736	6064.4	7843.2	3134	4673.2	4539.2	5460.8
1334.16s/156.85277	5171.2	5327.6	3652	4534.4	4016.8	3318.4
1539.87s/382.26985	10411.2	4550.8	5527.2	1874	8502	4146
1725.58s/833.51784	10475.2	3405.2	1691.2	2933.2	2521.6	2218.8
1539.26s/276.20884	53819.6	55406	27414.8	41443.6	37637.6	27701.6
922.55s/218.09421	9665.2	11000	3953.2	6673.6	5532	8562.8
1667.74s/140.10608	219976	186366	193216	192949	150916	188844
1310.44s/550.15666	10802.4	9159.2	10398.4	9795.6	0	0
619.72s/156.94267	5724.8	4614.8	5037.6	4966.4	3762.4	3763.6
573.31s/177.12682	2971.2	3741.2	2990.8	1935.2	2158	4560.8
99.09s/133.04277	7565.2	3968.8	4465.6	4903.2	1442.8	1600.4
1037.79s/186.08907	10405.2	8732.8	9472.8	9157.2	8286	8796.8
1292.67s/213.24745	6023.2	4794.8	3913.2	4574.4	3684.4	4656.4
1500.39s/726.40277	5320.8	2916.8	5320	3320	3488	3140.4
841.93s/156.94439	5916.4	5846.4	2972.4	4142.4	4020	5052.8
1343.71s/324.19366	7764.4	5279.6	4562	5532.8	3734.8	3383.6
1658.09s/508.1277	7259.6	8469.6	8479.2	7784.4	6894.4	7276.8
1835.84s/611.49616	22393.6	13559.6	5346.4	10604	9918	6297.6
529.39s/162.03198	10336.4	9861.6	3914.8	7677.6	4705.2	3284.4
1377.08s/148.01612	212453	4224612	241640	175663	1414846	244862
1887.93s/133.93023	6281.6	5079.6	5217.2	5265.6	4498	3469.6
1253.68s/225.17283	7501.2	11657.2	3282	6680.8	4745.2	5070.4
1497.31s/323.2823	6002.4	3298	3109.2	3306.4	3370.8	2938.4
1449.14s/315.31282	18984	21415.6	14745.2	17950.4	16006.4	14843.6
1826.7s/168.16216	6725.6	5699.2	4900.4	5795.2	3542	4629.6
137.99s/275.99002	1.30738e+06	1.21618e+06	1.0805e+06	1.14091e+06	1176414	969704
581.78s/138.03354	8998	2694.8	2377.6	2456.4	3168.4	3030.4
891.75s/156.85378	4834.4	3880	4495.6	4278.8	3049.2	3166.4
1523.07s/213.2065	10456.8	16739.2	9171.2	10660.8	10771.2	9466.4
1756.9s/1465.01883	4465.6	3085.6	1234	2067.2	2821.6	1769.2
1818.61s/787.59662	7550	3676.8	2523.2	3088.4	3974.8	2850.8
1826.46s/599.46641	1006.8	1005.6	4289.2	588	0	416.4
1376.87s/244.07222	13945.6	177125	13745.2	14671.6	63277.6	12850
1693.03s/173.112	6511.2	7084.8	7715.6	6379.6	6279.2	3996
1502.59s/94.04191	0	9457.6	5008	0	6046.4	0
1483.63s/726.40193	5865.6	2886	5235.6	3604.8	3367.6	2858
1486.41s/395.30254	4978.4	4741.2	7419.6	2670.8	4444	7153.2
1259.2s/300.02789	6661.2	5084.8	5978.4	5067.6	5756.4	3906.8
1189.35s/132.05778	10037.6	4698	8586	5248	6375.6	6641.6
54.3s/170.00734	33102.8	14714.8	17342	16773.6	16136.8	13554
1021.31s/208.07284	23823.6	20300.8	17680.4	18250.4	21020.4	19378.4
89.35s/129.07868	224270	189158	168258	189998	160002	131474
1827.37s/699.5459	13845.2	5743.2	2868.8	4620.8	6062.8	3526.4
781.84s/156.95206	4638	3294	3155.6	3268.4	2835.6	3796.8
1536.09s/156.08154	24132	21467.6	22358.4	22827.6	15175.6	15487.6
145.74s/127.06311	12378.4	12150.8	11345.6	11468	11360.8	8596.8
1258.34s/131.09464	17983.2	19912.4	0	6680.8	10774.4	13696.8
57.2s/1050.08346	4828.8	6660.8	6482	3888	6448.4	6425.2
1478.25s/948.55591	22481.2	2908	5770	5356.8	3335.2	4953.2
1015.32s/213.24834	5256	5473.6	2910	4516.8	1705.6	4341.6
685.84s/92.02731	32846.8	37723.6	29727.6	34250.4	24485.6	21525.2
1536.2s/172.07439	74295.2	64419.2	68470.4	69730.8	46112.4	47943.6
1659.26s/224.03526	30827.6	34959.6	35159.6	33197.6	28069.6	30066.8
1259.5s/330.07325	766294	590108	501275	542844	617982	453630
1358.07s/566.14234	33704	14217.6	14482.4	15759.6	16020	7903.6
232.78s/119.16584	7144.8	7820.8	5770.4	6603.6	6738	6253.2
1458.66s/565.3375	276387	145484	245711	176075	176740	161496
1471.88s/148.04759	39164	32636.8	27945.6	31980	28687.2	31155.6
1870.59s/330.27622	8576.8	7056	6652.8	6900.8	7188.8	5404.4
1684.12s/772.51281	13586.8	2576.4	2224.8	3057.6	3470.4	2528.4
315.13s/156.0058	5710.8	5452.4	5715.2	5413.2	5626.8	5110.4
1463.52s/294.21875	16904.4	13518.8	14749.2	14363.6	13012	10026.8
1826.11s/775.22121	9598.8	3886.8	2101.2	4509.6	0	3848.8
1646.3s/845.57375	11248.8	0	1532.8	1440.4	736	988.4
48.7s/103.99597	17597.2	13635.6	14142.8	14189.6	14072	12216
67.19s/164.04744	296696	288034	147367	224701	219659	192370
1747.66s/240.06628	61006	75170.8	62757.6	66663.6	55586	53826.4
1811.04s/238.14181	4927.6	4539.6	2268.4	2583.2	4250.8	4363.2
1831.57s/655.52095	18009.2	6935.2	4145.6	6305.6	7980	4748.8
54.34s/119.05844	10631.6	3898.4	4742.4	5126.4	3847.2	3493.2
1409s/156.94334	5956.8	4658	5488.8	5157.6	4048.4	2880.4
61.59s/173.06909	5520	5336.4	4347.2	5140.8	4154.8	3401.2
1757.95s/793.52112	5642.8	2478	992.4	2286.8	1718.8	2159.6
1438.55s/258.15772	23767.6	0	8598	3443.6	3485.6	7514.8
1747.15s/582.14583	9504.4	12932.4	12166.8	11284.4	8763.2	8740.8
122.52s/205.09529	6512	5589.6	4458.8	5193.2	5121.2	5218
39.21s/140.10608	14437.2	13355.6	10244.4	12030	12227.6	8756.8
1857.66s/130.07416	30577.2	27866.8	32517.6	26722.8	30878.8	23510.8
1086.13s/213.25061	3682.8	5640.4	5175.2	4493.6	3610.8	4362.8
602.61s/146.0364	10128	6671.2	4450.8	6670.4	4088.8	6111.6
1778.99s/739.51035	9778.4	4469.2	2094.8	3906.4	4090.8	3875.6
1251.66s/270.05296	8569.2	4866.4	6281.2	6020	4660.8	3616.4
1282.01s/856.30389	7342.4	1807.2	828.8	1514.8	2328	2289.2
1749.65s/224.0359	17219.2	26073.2	22862	21258	17141.2	15702.8
48.61s/294.08527	73269.6	59896.4	62732.8	66288	25222.4	55724.4
1850.67s/570.34143	7907.6	5551.6	5336	5866.4	5376.4	5086
1366.46s/287.28216	40249.6	46201.2	31550.8	40096.4	31899.6	32039.2
1829.65s/223.08033	3748	2380.8	4138.8	1872.4	3810	2859.6
1723.25s/835.53024	16666.8	3673.6	3488.8	4700	4873.6	3548.8
61.02s/145.07678	11850.4	10484	7528	9335.2	9626.8	7730.8
1581.16s/272.17526	31712	28848.4	23247.2	26819.2	26887.6	25102
[truncated: 2,365 more rows]

## Sheet: Table S2
Table S2. Ions with a VIP (variable importance in projection) score > 2 in the PLS‐DA model for the long-term response (control vs 9-day infestation with MCB) in one inbred or in both inbreds (PB130 and EP42 considered as resistant and susceptible, respectively). The formula and name of metabolites identified as long as those PLS-DA models in which the feature shoes a VIP score > 2 are also prese…
Ion	Metabolite identified	Metabolite chemical formula	PLS-DA
1480.21s/434.24291	(2-hydroxy-3-phosphonooxypropyl) octadeca-9,12-dienoate	C21H39O7P	in all
1483.86s/294.21884	13-HOTrE [R]	C18H30O3	in all
66.99s/181.07391	3-Amino-3-(4-hydroxyphenyl)propionate	C9H11NO3	in all
66.78s/144.04219	4-amino-1,5-dihydroxy-5H-pyrimidin-2-one	C4H6N3O3	in all
115.49s/131.09442	6-Aminohexanoate	C6H13NO2	in all
125.36s/131.09399	6-Aminohexanoate	C6H13NO2	in all
1329.53s/568.15751	7-N-[(3-methyl-2-oxo-1,3-benzoxazol-5-yl)methyl]-3-oxo-5-N-[(1S)-5-(2H-tetrazol-5-yl)-2,3-dihydro-1H-inden-1-yl]-[1,2,4]oxadiazolo[4,3-a]pyrimidine-5,7-dicarboxamide	C26H20N10O6	in all
1757.99s/368.27055	Agidol	C25H36O2	in all
110.9s/174.01647	Cis-Aconitate	C6H6O6	in all
512.95s/187.06343	Indol-acrylate	C11H9NO2	in all
62.88s/129.04232	L-5-Oxoproline	C5H7NO3	in all
1725.15s/280.2395	Linoleic acid	C18H32O2	in all
1458.56s/519.33262	Phosphatidylcholine lyso 18:2	C26H50NO7P	in all
1445.87s/519.3323	Phosphatidylcholine lyso 18:3	C26H50NO7P	in all
1259.25s/330.07405	Tricin	C17H14O7	in all
1259.5s/330.07325	Tricin	C17H14O7	in all
55.82s/184.02468		C5H4N4O4	in all
48.84s/87.02098			in all
98.89s/109.99981		C5H2O3	in all
1338.52s/672.18275		C33H24N10O7	in all
1725.11s/560.47838		C32H60N6O2	in all
100.32s/275.9893			in all
1342.49s/160.05162			in all
56.33s/243.05959		C7H9N5O5	in all
1725.84s/149.10497		C6H15NO3	in all
55.33s/138.90718			in all
102.69s/213.08246		C10H15NO2S	in all
1483.15s/303.29189		C21H37N	in all
1535.86s/451.31392		C22H45NO8	in all
57.63s/107.05935		C3H9NO3	in all
1725.17s/140.10644	(E)-Bis(azetidin-1-yl)diazene	C6H12N4	In D9 (both inbreds) and in D2 in a single inbred
59.2s/380.07181	[2-[3-(2-Methyl-1,3-dithiolan-2-yl)propanoylamino]-3-(1,2,4-triazol-1-yl)propyl]phosphonic acid	C12H21N4O4PS2	In D9 (both inbreds) and in D2 in a single inbred
1445.87s/565.33771	1-(9Z,12Z-Octadecadienoyl-2-hydroxy-sn-glycero-3-phosphocholine (NMR)	C27H52NO9P	In D9 (both inbreds) and in D2 in a single inbred
1535.87s/434.28734	1,3,5-Tris[3-(dimethylamino)-2-hydroxypropyl]-6-hydroxy-1,3,5-triazinane-2,4-dione	C22H42O8	In D9 (both inbreds) and in D2 in a single inbred
1477.72s/294.21896	13-HOTrE(R)	C18H30O3	In D9 (both inbreds) and in D2 in a single inbred
110.89s/128.01067	2-Pentynedioic acid	C5H4O4	In D9 (both inbreds) and in D2 in a single inbred
138.09s/128.01077	2-Pentynedioic acid	C5H4O4	In D9 (both inbreds) and in D2 in a single inbred
748.51s/183.05353	5,6-Dimethoxynicotinic acid	C8H9NO4	In D9 (both inbreds) and in D2 in a single inbred
61.81s/117.07869	5-Aminopentanoate	C5H11NO2	In D9 (both inbreds) and in D2 in a single inbred
67.18s/135.06786	Acetanilide	C8H9NO	In D9 (both inbreds) and in D2 in a single inbred
56.42s/174.11173	ARGININE	C6H14N4O2	In D9 (both inbreds) and in D2 in a single inbred
38.98s/157.01958	Benzensulfonamide	C6H7NO2S	In D9 (both inbreds) and in D2 in a single inbred
233.34s/119.07313	CID 57765517	C8H9N	In D9 (both inbreds) and in D2 in a single inbred
137.17s/174.0164	Cis-Aconitate	C6H6O6	In D9 (both inbreds) and in D2 in a single inbred
111.39s/130.0265	Citraconate	C5H6O4	In D9 (both inbreds) and in D2 in a single inbred
137.12s/130.02647	Citraconate	C5H6O4	In D9 (both inbreds) and in D2 in a single inbred
111.57s/86.03624	Crotonate	C4H6O2	In D9 (both inbreds) and in D2 in a single inbred
847.38s/564.14774	Isoschaftoside	C26H28O14	In D9 (both inbreds) and in D2 in a single inbred
1668s/278.22384	Linolenic acid	C18H30O2	In D9 (both inbreds) and in D2 in a single inbred
80.14s/134.02154	Malate	C4H6O5	In D9 (both inbreds) and in D2 in a single inbred
1781.2s/256.23954	Palmitic acid	C16H32O2	In D9 (both inbreds) and in D2 in a single inbred
895.87s/208.07406	Sinapaldehyde	C11H12O4	In D9 (both inbreds) and in D2 in a single inbred
1408.39s/266.15513	Strobilactone A	C15H22O4	In D9 (both inbreds) and in D2 in a single inbred
512.84s/204.09018	Tryptophan	C11H12N2O2	In D9 (both inbreds) and in D2 in a single inbred
1522.15s/296.23462	Vernoleate	C18H32O3	In D9 (both inbreds) and in D2 in a single inbred
136.12s/120.05727	Vinyl phenol	C8H8O	In D9 (both inbreds) and in D2 in a single inbred
1149.12s/374.13614	Vladinol D	C20H22O7	In D9 (both inbreds) and in D2 in a single inbred
111.24s/275.99001			In D9 (both inbreds) and in D2 in a single inbred
1364.71s/199.22992		C13H29N	In D9 (both inbreds) and in D2 in a single inbred
137.99s/275.99002			In D9 (both inbreds) and in D2 in a single inbred
1379.82s/213.24588		C14H31N	In D9 (both inbreds) and in D2 in a single inbred
1387.08s/229.24082		C14H31NO	In D9 (both inbreds) and in D2 in a single inbred
1536.16s/316.1881		C16H28O6	In D9 (both inbreds) and in D2 in a single inbred
1555.77s/283.32344		C19H41N	In D9 (both inbreds) and in D2 in a single inbred
187.48s/87.10443		C5H13N	In D9 (both inbreds) and in D2 in a single inbred
39.48s/139.9929		C6H4O2S	In D9 (both inbreds) and in D2 in a single inbred
48.4s/238.0261		C14H6O4	In D9 (both inbreds) and in D2 in a single inbred
48.68s/328.07522		C10H12N6O7	In D9 (both inbreds) and in D2 in a single inbred
48.71s/335.11428		C20H17NO4	In D9 (both inbreds) and in D2 in a single inbred
49.15s/199.96551			In D9 (both inbreds) and in D2 in a single inbred
57.17s/103.09958		C5H13NO	In D9 (both inbreds) and in D2 in a single inbred
57.26s/202.04535		C12H10OS	In D9 (both inbreds) and in D2 in a single inbred
59.11s/101.04768			In D9 (both inbreds) and in D2 in a single inbred
896.05s/479.21544		C24H33NO9	In D9 (both inbreds) and in D2 in a single inbred
920.38s/479.21522		C24H33NO9	In D9 (both inbreds) and in D2 in a single inbred
747.13s/419.10619	(2S,3R,4R,5S)-2-[2-[(2S,3R,4R,5S)-3,4-dihydroxy-5-(hydroxymethyl)oxolan-2-yl]oxy-4-nitrophenoxy]-5-(hydroxymethyl)oxolane-3,4-diol	C16H21NO12	only in D9 (both inbreds)
89.35s/129.07868	1-Amino-1-cyclopentanecarboxylate (Cycloleucine)	C6H11NO2	only in D9 (both inbreds)
97.75s/174.01653	Cis-Aconitate	C6H6O6	only in D9 (both inbreds)
67.19s/164.04744	Coumarate	C9H8O3	only in D9 (both inbreds)
95.45s/129.04241	L-5-Oxoproline	C5H7NO3	only in D9 (both inbreds)
1522.47s/278.22444	Linolenic acid	C18H30O2	only in D9 (both inbreds)
748.43s/211.04866	Methyl-4-methoxy-3-nitrobenzoate	C9H9NO5	only in D9 (both inbreds)
734.39s/357.10698	N-[4-[4,5-Dihydroxy-6-(hydroxymethyl)-3-oxooxan-2-yl]oxyphenyl]acetamide	C15H19NO9	only in D9 (both inbreds)
38.64s/213.08273	N-Butylbenzenesulfonamide	C10H15NO2S	only in D9 (both inbreds)
735.82s/195.05408	o-Hydroxyhippurate	C9H9NO4	only in D9 (both inbreds)
680.27s/94.04169	phenol	C6H6O	only in D9 (both inbreds)
233.22s/165.0789	Phenylalanine	C9H11NO2	only in D9 (both inbreds)
1319.49s/240.06751		C9H12N4O2S	only in D9 (both inbreds)
747.17s/373.10081		C13H7N15	only in D9 (both inbreds)
136.19s/137.08361		C8H11NO	only in D9 (both inbreds)
1555.83s/294.2177	13-HOTrE [R]	C18H30O3	only in EP42_D9
1538.05s/312.22902	13-HPODE	C18H32O4	only in EP42_D9
862s/153.0427	3-Hydroxyanthranilic acid	C7H7NO3	only in EP42_D9
953.74s/183.05347	4-Pyridoxic acid	C8H9NO4	only in EP42_D9
779.21s/165.04269	7-Methoxy-1H-pyrano[3,2-b]pyrrol-5-one	C8H7NO3	only in EP42_D9
779.26s/137.04743	Anthranilate	C7H7NO2	only in EP42_D9
795.92s/137.04815	Anthranilate	C7H7NO2	only in EP42_D9
748.18s/373.10075	Dimboa glucoside	C15H19NO10	only in EP42_D9
781.42s/195.05336	o-Hydroxyhippurate	C9H9NO4	only in EP42_D9
140.42s/267.09693	Zidovudine	C10H13N5O4	only in EP42_D9
1253.05s/514.14788		C21H23N8O6P	only in EP42_D9
1795.68s/787.53429		C46H78NO5PS	only in EP42_D9
1297.96s/180.1151		C11H16O2	only in EP42_D9
62.02s/684.23235		C20H52N2O15P4	only in EP42_D9
1839.49s/777.5859		C38H80N7O7P	only in EP42_D9
1464.75s/514.31529		C27H46O9	only in EP42_D9
1070.5s/493.23082		C25H35NO9	only in EP42_D9
735.93s/149.04336		C8H7NO2	only in EP42_D9
61.66s/261.12105		C12H15N5O2	only in EP42_D9
127.39s/293.14743		C12H23NO7	only in EP42_D9
1524.21s/326.06986		C18H15O4P	only in EP42_D9
1464.56s/352.25988		C21H36O4	only in EP42_D9
1622.83s/807.55961		C34H69N19O2S	only in EP42_D9
716.19s/165.04275			only in EP42_D9
1724.48s/789.54979			only in EP42_D9
779.42s/225.06429		C10H11NO5	only in EP42_D9
1717.64s/752.56272			only in EP42_D9
747.08s/1119.29896		C45H55N9O21P2	only in EP42_D9
1546s/178.13567		C12H18O	only in EP42_D9
317.2s/110.00041		C5H2O3	only in EP42_D9
1274.8s/162.12513		C8H18O3	only in EP42_D9
786.57s/213.08226		C10H15NO2S	only in EP42_D9
89.18s/261.12121		C11H19NO6	only in EP42_D9
55.73s/218.01954		C5H7N4O4P	only in EP42_D9
1782.95s/140.10629	1,3,5,7-Tetraazatricyclo[5.1.1.13,5]decane	C6H12N4	only in PB130_D9
1545.58s/294.21889	13-HOTrE [R]	C18H30O3	only in PB130_D9
1463.75s/312.22856	13-HPODE	C18H32O4	only in PB130_D9
1430.31s/310.21385	13-HPOTrE [R]	C18H30O4	only in PB130_D9
141.12s/162.05256	3-Hydroxy-3-Methylglutarate	C6H10O5	only in PB130_D9
1387.17s/298.19268	4-decylbenzenesulfonate	C16H26O3S	only in PB130_D9
661.56s/176.04769	4-Hydroxy-6-methylcoumarin	C10H8O3	only in PB130_D9
1462.01s/292.20398	9-Oxo-10,12,15-odta	C18H28O3	only in PB130_D9
57.54s/257.10319	Benserazide	C10H15N3O5	only in PB130_D9
1347.73s/654.17242	COC1=C(C(=O)C=CC2=CC=C(C(=C2)O)O)C(=C(C(=O)C=CC3=CC=C(C(=C3)O)O)C(=C1C(=O)C=CC4=CC=C(C(=C4)O)O)OC)OC	C36H30O12	only in PB130_D9
63.03s/86.03632	Crotonate	C4H6O2	only in PB130_D9
88.66s/307.08425	Glutathione	C10H17N3O6S	only in PB130_D9
89.22s/307.08339	Glutathione	C10H17N3O6S	only in PB130_D9
1827.14s/270.25515	Heptadecanoic acid	C17H34O2	only in PB130_D9
48.68s/131.99093	L-malate	C4H6O5	only in PB130_D9
51.55s/246.05084	L-rhamnitol-1-phosphate	C7H11N4O4P	only in PB130_D9
444s/104.01151	Malonate	C3H4O4	only in PB130_D9
753.89s/195.05358	o-Hydroxyhippurate	C9H9NO4	only in PB130_D9
753.14s/403.11163	o-Nitrophenyl-|A-D-xylobioside	C16H21NO11	only in PB130_D9
1711.33s/254.2239	Palmitoleate	C16H30O2	only in PB130_D9
1725s/755.54346	Phosphatidylcholine	C42H78NO8P	only in PB130_D9
672.61s/192.06302	Quinate	C7H12O6	only in PB130_D9
1870.3s/284.27072	Stearic acid	C18H36O2	only in PB130_D9
1140.39s/330.07384	Tricin	C17H14O7	only in PB130_D9
977.03s/168.04287	Vanillic acid	C8H804	only in PB130_D9
456.11s/168.04159	Vanillic acid	C8H8O4	only in PB130_D9
1592.85s/296.23423	Vernoleate	C18H32O3	only in PB130_D9
452.77s/330.09479	Woodorien	C14H18O9	only in PB130_D9
753.04s/449.11666		C17H23NO13	only in PB130_D9
61.98s/83.07322		C5H9N	only in PB130_D9
422.79s/74.01896			only in PB130_D9
1342.55s/132.05757		C4H8N2O3	only in PB130_D9
170.69s/144.04192		C6H8O4	only in PB130_D9
91.48s/128.01099		C5H4O4	only in PB130_D9
440.7s/252.12065		C10H20O7	only in PB130_D9
1598.19s/457.33914		C22H39N11	only in PB130_D9
999.18s/94.04173		C6H6O	only in PB130_D9
731.76s/387.11636		C16H21NO10	only in PB130_D9
678.36s/122.03655			only in PB130_D9
48.95s/150.02701			only in PB130_D9
754.11s/241.05978		C11H7N5O2	only in PB130_D9
1630.16s/258.15822			only in PB130_D9
1517.37s/97.97659			only in PB130_D9
588.07s/143.0728		C10H9N	only in PB130_D9
1822.29s/452.29746		C20H45N4O3PS	only in PB130_D9
264.26s/94.04179		C6H6O	only in PB130_D9
975.46s/480.12624		C23H20N4O8	only in PB130_D9
1267.45s/140.10648		C6H12N4	only in PB130_D9
48.99s/222.9821			only in PB130_D9
661.43s/264.14776		C14H20N2O3	only in PB130_D9
61.7s/147.0898		C6H13NO3	only in PB130_D9
1856.26s/131.09479			only in PB130_D9
1544.39s/506.30727		C22H38N10O4	only in PB130_D9
515.43s/294.13137		C12H22O8	only in PB130_D9
1600.64s/396.28694		C23H40O5	only in PB130_D9
138.31s/252.12084		C10H20O7	only in PB130_D9
1873.41s/606.28197		C32H34N10O3	only in PB130_D9
674.73s/370.08965		C16H18O10	only in PB130_D9
153.35s/298.12646		C11H22O9	only in PB130_D9
89.41s/178.04139			only in PB130_D9
139.14s/84.02142		C4H4O2	only in PB130_D9
443.89s/338.12089			only in PB130_D9
1602.75s/226.12102		C12H18O4	only in PB130_D9
58.61s/147.05293			only in PB130_D9
440.6s/294.13118		C12H22O8	only in PB130_D9
